# Supplementary material for: Unbiased Quantitative Models of Protein Translation Derived from Ribosome Profiling Data
Source: PLoS Comput Biol. 2015 Aug 14;11(8):e1004336. doi: 10.1371/journal.pcbi.1004336 (PMC4537299; doi:10.1371/journal.pcbi.1004336)
Supplement: S2 Table — p-values of the single sample t-test are calculated to check wether the observed rates are significantly different from the tAI-based rates. All rates are given in log2 space. Codons are colored as in the main text. (XLS) [file pcbi.1004336.s009.xls]

## Sheet: Elongation rates
Mean and SD of the codon elongation rates fitted on different CV folds of the evaluation set.
p-values of the single sample t-test is given to check wether the observed rates are significantly different from the tAI-based rates.
All rates are given in log2 space. Codons are colored as in the main text.
Codon	tAI-based	Mean	Std. dev.	Median	p-value
AAG	-4.071	-5.394	1.784	-6.161	0.21
GGC	-4.093	-4.408	2.668	-4.131	0.82
GAC	-4.093	-6.851	1.940	-7.971	0.05
GAA	-4.285	-4.285	0.000	-4.285	nan
GTT	-4.285	-4.307	2.711	-3.346	0.99
ATT	-4.392	-5.692	1.492	-6.196	0.16
TTG	-4.479	-7.492	0.706	-7.335	0.00
AGA	-4.633	-2.743	2.343	-3.319	0.18
ACT	-4.633	-5.150	3.221	-6.687	0.76
TCT	-4.633	-6.162	2.219	-7.287	0.24
GCT	-4.633	-5.786	2.105	-6.822	0.33
GTC	-4.759	-5.613	3.043	-6.283	0.60
CCA	-4.771	-6.721	1.342	-7.508	0.04
ATG	-4.771	-4.366	2.683	-5.611	0.78
AAC	-4.771	-5.217	2.117	-5.845	0.70
TTC	-4.771	-3.557	2.025	-3.172	0.30
ATC	-4.866	-4.716	1.842	-5.044	0.88
CAA	-4.923	-6.996	0.649	-6.625	0.00
TAC	-5.093	-6.162	2.281	-6.719	0.40
ACC	-5.107	-6.057	2.684	-7.820	0.52
TCC	-5.107	-6.017	2.564	-7.745	0.52
GCC	-5.107	-7.925	0.667	-8.258	0.00
GGT	-5.280	-6.664	0.848	-6.565	0.03
GAT	-5.280	-7.076	1.024	-7.276	0.02
AAA	-5.285	-5.148	2.064	-4.341	0.90
CAC	-5.285	-5.468	2.628	-7.159	0.90
TTA	-5.285	-4.770	2.808	-5.474	0.73
GAG	-5.397	-5.300	2.845	-6.536	0.95
CGT	-5.508	-6.883	1.298	-6.868	0.10
TGG	-5.508	-6.120	1.946	-6.478	0.56
GCA	-5.771	-6.512	1.393	-6.769	0.35
AGG	-5.916	-5.671	2.511	-5.962	0.85
AAT	-5.959	-6.099	3.044	-7.052	0.93
TTT	-5.959	-7.872	0.789	-8.243	0.01
CGC	-5.982	-7.261	2.649	-8.082	0.39
ACA	-6.092	-7.561	1.155	-7.446	0.06
TGC	-6.093	-5.642	2.970	-6.658	0.78
CAG	-6.137	-9.005	0.340	-8.990	0.00
TAT	-6.280	-6.395	2.361	-7.332	0.93
CCG	-6.415	-7.468	1.648	-7.392	0.27
CAT	-6.473	-5.619	2.971	-6.194	0.60
TCA	-6.507	-6.838	1.617	-7.522	0.70
CTA	-6.508	-5.766	1.196	-5.446	0.28
GGA	-6.508	-6.174	2.006	-6.617	0.76
GGG	-6.527	-4.923	3.152	-4.813	0.37
GTG	-6.692	-8.056	0.767	-8.527	0.02
ACG	-6.904	-8.528	0.899	-8.548	0.02
GTA	-7.092	-5.686	1.982	-5.935	0.23
ATA	-7.092	-5.232	2.026	-6.086	0.14
CCT	-7.093	-8.628	0.594	-8.694	0.01
AGC	-7.093	-7.514	0.757	-7.702	0.33
TCG	-7.122	-5.794	3.608	-8.445	0.50
TGT	-7.280	-6.898	2.245	-7.182	0.75
GCG	-7.415	-8.405	1.295	-8.356	0.20
CCC	-7.567	-7.563	3.757	-9.408	1.00
CTC	-8.093	-7.705	2.015	-7.924	0.72
CGG	-8.093	-9.427	2.338	-10.286	0.32
CTG	-8.152	-8.022	2.418	-9.218	0.92
AGT	-8.280	-6.293	2.118	-7.440	0.13
CTT	-9.280	-7.508	1.924	-8.250	0.14
CGA	-10.415	-11.176	0.169	-11.209	0.00
