# Supplementary material for: Unbiased Quantitative Models of Protein Translation Derived from Ribosome Profiling Data
Source: PLoS Comput Biol. 2015 Aug 14;11(8):e1004336. doi: 10.1371/journal.pcbi.1004336 (PMC4537299; doi:10.1371/journal.pcbi.1004336)
Supplement: S3 Table — (XLS) [file pcbi.1004336.s010.xls]

## Sheet: GO funcitonal enrichment
Enrichment for genes with relative PPRs >= 0.02 and < 0.08
GO term	Category	Fold enrichment	AFDR	Genes
GO:0005524~ATP binding	GOTERM_MF_FAT	1.65708	0.000359274	YDR283C, YIR002C, YPR161C, YGL008C, YKL181W, YGR264C, YFR031C, YOL034W, YML070W, YJR045C, YNL256W, YHR111W, YLR410W, YDL084W, YCR012W, YFL028C, YNR027W, YDR097C, YLR259C, YDR406W, YMR205C, YGL216W, YNL250W, YLR382C, YDR258C, YIL147C, YOR204W, YER095W, YGR
GO:0032559~adenyl ribonucleotide binding	GOTERM_MF_FAT	1.64985	0.000445873	YDR283C, YIR002C, YPR161C, YGL008C, YKL181W, YGR264C, YFR031C, YOL034W, YML070W, YJR045C, YNL256W, YHR111W, YLR410W, YDL084W, YCR012W, YFL028C, YNR027W, YDR097C, YLR259C, YDR406W, YMR205C, YGL216W, YNL250W, YLR382C, YDR258C, YIL147C, YOR204W, YER095W, YGR
GO:0001882~nucleoside binding	GOTERM_MF_FAT	1.58497	0.00175857	YDR283C, YIR002C, YPR161C, YGL008C, YKL181W, YGR264C, YFR031C, YOL034W, YML070W, YJR045C, YNL256W, YHR111W, YLR410W, YDL084W, YCR012W, YFL028C, YNR027W, YDR097C, YLR259C, YDR406W, YMR205C, YGL216W, YNL250W, YLR382C, YDR258C, YIL147C, YOR204W, YER095W, YGR
GO:0030554~adenyl nucleotide binding	GOTERM_MF_FAT	1.57246	0.00350067	YDR283C, YIR002C, YPR161C, YGL008C, YKL181W, YGR264C, YFR031C, YOL034W, YML070W, YJR045C, YNL256W, YHR111W, YLR410W, YDL084W, YCR012W, YFL028C, YNR027W, YDR097C, YLR259C, YDR406W, YMR205C, YGL216W, YNL250W, YLR382C, YDR258C, YIL147C, YOR204W, YER095W, YGR
GO:0001883~purine nucleoside binding	GOTERM_MF_FAT	1.56602	0.00424634	YDR283C, YIR002C, YPR161C, YGL008C, YKL181W, YGR264C, YFR031C, YOL034W, YML070W, YJR045C, YNL256W, YHR111W, YLR410W, YDL084W, YCR012W, YFL028C, YNR027W, YDR097C, YLR259C, YDR406W, YMR205C, YGL216W, YNL250W, YLR382C, YDR258C, YIL147C, YOR204W, YER095W, YGR
GO:0032555~purine ribonucleotide binding	GOTERM_MF_FAT	1.53046	0.00482085	YDR283C, YIR002C, YPR161C, YMR313C, YGL008C, YKL181W, YGR264C, YPR041W, YFR031C, YOL034W, YML070W, YJR045C, YNL256W, YHR111W, YLR410W, YDL084W, YOR081C, YCR012W, YFL028C, YNR027W, YDR097C, YLR259C, YBR179C, YMR205C, YDR406W, YGL216W, YNL250W, YLR382C, YDR
GO:0032553~ribonucleotide binding	GOTERM_MF_FAT	1.53046	0.00482085	YDR283C, YIR002C, YPR161C, YMR313C, YGL008C, YKL181W, YGR264C, YPR041W, YFR031C, YOL034W, YML070W, YJR045C, YNL256W, YHR111W, YLR410W, YDL084W, YOR081C, YCR012W, YFL028C, YNR027W, YDR097C, YLR259C, YBR179C, YMR205C, YDR406W, YGL216W, YNL250W, YLR382C, YDR
GO:0016887~ATPase activity	GOTERM_MF_FAT	1.88587	0.0182109	YBL099W, YOR270C, YJR052W, YIR002C, YDR194C, YOR141C, YGL150C, YCR011C, YDR270W, YPL106C, YGR271W, YLL008W, YGL008C, YER171W, YDL160C, YMR054W, YJL081C, YFR031C, YJR045C, YPL082C, YDL084W, YER103W, YFL028C, YDR097C, YBR295W, YLR259C, YMR205C, YDR406W, YGL
GO:0017076~purine nucleotide binding	GOTERM_MF_FAT	1.46938	0.02692	YDR283C, YIR002C, YPR161C, YMR313C, YGL008C, YKL181W, YGR264C, YPR041W, YFR031C, YOL034W, YML070W, YJR045C, YNL256W, YHR111W, YLR410W, YDL084W, YOR081C, YCR012W, YFL028C, YNR027W, YDR097C, YLR259C, YBR179C, YMR205C, YDR406W, YGL216W, YNL250W, YLR382C, YDR
Enrichment for genes with relative PPRs >= 0.08 and < 0.11
GO term	Category	Fold enrichment	AFDR	Genes
GO:0033279~ribosomal subunit	GOTERM_CC_FAT	1.25497	0.0342692	YNL252C, YDL081C, YHR147C, YNL177C, YDR337W, YGR084C, YPL118W, YAL035W, YLR441C, YKR006C, YDR347W, YCR077C, YMR286W, YKL138C, YJL063C, YLR325C, YOL040C, YNL005C, YJR101W, YLR340W, YNL306W, YPL173W, YCR003W, YOR158W, YBR267W, YPL131W, YJR123W, YKL003C, YOL
Enrichment for genes with relative PPRs >= 0.11
GO term	Category	Fold enrichment	AFDR	Genes
GO:0010558~negative regulation of macromolecule biosynthetic process	GOTERM_BP_FAT	1.79720	0.00689314	YBR060C, YIL084C, YIL150C, YOL017W, YNL186W, YGR252W, YML102W, YOR025W, YJL076W, YLR103C, YKL185W, YPR065W, YDR464W, YLR176C, YEL056W, YHL027W, YPL042C, YDR311W, YLR015W, YDR392W, YDR477W, YOL006C, YDR295C, YPL219W, YNL206C, YJR060W, YML027W, YDR216W, YBR
GO:0045934~negative regulation of nucleobase, nucleoside, nucleotide and nucleic acid metabolic process	GOTERM_BP_FAT	1.79446	0.0089953	YBR060C, YIL084C, YIL150C, YOL017W, YNL186W, YGR252W, YML102W, YOR025W, YJL076W, YLR103C, YKL185W, YPR065W, YDR464W, YLR176C, YEL056W, YHL027W, YPL042C, YDR311W, YLR015W, YDR392W, YOR144C, YOL006C, YDR295C, YNL206C, YJR060W, YML027W, YDR216W, YBR095C, YJL
GO:0051172~negative regulation of nitrogen compound metabolic process	GOTERM_BP_FAT	1.79446	0.0089953	YBR060C, YIL084C, YIL150C, YOL017W, YNL186W, YGR252W, YML102W, YOR025W, YJL076W, YLR103C, YKL185W, YPR065W, YDR464W, YLR176C, YEL056W, YHL027W, YPL042C, YDR311W, YLR015W, YDR392W, YOR144C, YOL006C, YDR295C, YNL206C, YJR060W, YML027W, YDR216W, YBR095C, YJL
GO:0031327~negative regulation of cellular biosynthetic process	GOTERM_BP_FAT	1.73235	0.0236949	YBR060C, YIL084C, YIL150C, YOL017W, YNL186W, YGR252W, YML102W, YOR025W, YJL076W, YLR103C, YKL185W, YPR065W, YDR464W, YLR176C, YEL056W, YHL027W, YPL042C, YDR311W, YLR015W, YDR392W, YDR477W, YOL006C, YDR295C, YPL219W, YNL206C, YJR060W, YML027W, YDR216W, YBR
GO:0009890~negative regulation of biosynthetic process	GOTERM_BP_FAT	1.71468	0.033073	YBR060C, YIL084C, YIL150C, YOL017W, YNL186W, YGR252W, YML102W, YOR025W, YJL076W, YLR103C, YKL185W, YPR065W, YDR464W, YLR176C, YEL056W, YHL027W, YPL042C, YDR311W, YLR015W, YDR392W, YDR477W, YOL006C, YDR295C, YPL219W, YNL206C, YJR060W, YML027W, YDR216W, YBR
