# Supplementary material for: Unbiased Quantitative Models of Protein Translation Derived from Ribosome Profiling Data
Source: PLoS Comput Biol. 2015 Aug 14;11(8):e1004336. doi: 10.1371/journal.pcbi.1004336 (PMC4537299; doi:10.1371/journal.pcbi.1004336)
Supplement: S1 Dataset — (CSV) [file pcbi.1004336.s011.csv]

Translation initiation and protein production rates (PPRs) for the TASEP-init and TASEP-elong models.
Successful initiation rate was estimated as the number of successful initiation events divided by the total simulation time, whereas "initiation rate" gives the rate of initiation attempts.
Gene	TASEP-init initiation rate	TASEP-init successful initiation rate	TASEP-init PPR	TASEP-elong initiation rate	TASEP-elong successful initiation rate	TASEP-elong PPR
YLR268W	3.922417e-05	3.826432e-05	3.823953e-05	2.343707e-05	2.325090e-05	2.324588e-05
YOR011W	2.012935e-05	1.938229e-05	1.935522e-05	1.403905e-05	1.368410e-05	1.364593e-05
YAL008W	4.438443e-05	4.261330e-05	4.260478e-05	4.447027e-05	4.171327e-05	4.171327e-05
YOR043W	1.093388e-05	1.101566e-05	1.101028e-05	8.495343e-06	8.198532e-06	8.190533e-06
YBR255W	1.630858e-05	1.630689e-05	1.629554e-05	1.132018e-05	1.132717e-05	1.130354e-05
YIL034C	3.709682e-05	3.630783e-05	3.629733e-05	2.503593e-05	2.458118e-05	2.458118e-05
YJR122W	4.584029e-06	4.519756e-06	4.517502e-06	1.045100e-05	1.037594e-05	1.037594e-05
YNL103W	1.607251e-05	1.637356e-05	1.636252e-05	1.746749e-05	1.601379e-05	1.599222e-05
YPL144W	2.633970e-05	2.548372e-05	2.547990e-05	1.093388e-05	1.038597e-05	1.038441e-05
YBR135W	9.081996e-05	8.719277e-05	8.716626e-05	2.183552e-05	2.086223e-05	2.085906e-05
YBR160W	3.448391e-05	3.376961e-05	3.377974e-05	1.795037e-05	1.783237e-05	1.784307e-05
YJL082W	6.586203e-05	6.453734e-05	6.453734e-05	4.496388e-05	4.208460e-05	4.205375e-05
YHR007C	1.743257e-04	1.621903e-04	1.620178e-04	7.042523e-05	6.680874e-05	6.663134e-05
YHR067W	1.777868e-05	1.764890e-05	1.764392e-05	1.337510e-05	1.331607e-05	1.331607e-05
YLR395C	1.170799e-04	1.118840e-04	1.118751e-04	7.714897e-05	6.861143e-05	6.860594e-05
YLR348C	3.112120e-05	3.050557e-05	3.049642e-05	1.795037e-05	1.786120e-05	1.786120e-05
YKL074C	1.386736e-05	1.377701e-05	1.376972e-05	1.313902e-05	1.325408e-05	1.325408e-05
YNL152W	6.928671e-06	6.975071e-06	6.972205e-06	1.241470e-05	1.229920e-05	1.229415e-05
YFL045C	1.730219e-04	1.619605e-04	1.620020e-04	5.850794e-05	5.748407e-05	5.746935e-05
YFL010C	1.044082e-04	9.594035e-05	9.591992e-05	2.012935e-05	1.955396e-05	1.954147e-05
YIL124W	3.671052e-05	3.557012e-05	3.557012e-05	2.073027e-05	2.005559e-05	2.004959e-05
YGL141W	2.599632e-05	2.575082e-05	2.570387e-05	1.746749e-05	1.754355e-05	1.751160e-05
YOR123C	4.085321e-05	4.105460e-05	4.101635e-05	2.529347e-05	2.421942e-05	2.418558e-05
YJL179W	7.406157e-05	6.986642e-05	6.985866e-05	3.709682e-05	3.516087e-05	3.515697e-05
YKL183W	1.777868e-05	1.799022e-05	1.798468e-05	1.313902e-05	1.309868e-05	1.309062e-05
YLR362W	2.130972e-05	2.061927e-05	2.057486e-05	1.598666e-05	1.552395e-05	1.551279e-05
YPL024W	1.442536e-05	1.424264e-05	1.423918e-05	1.110557e-05	1.067666e-05	1.067407e-05
YKL029C	8.425935e-05	7.542358e-05	7.552482e-05	3.129289e-05	2.959423e-05	2.961411e-05
YLR220W	3.187235e-05	3.169316e-05	3.167262e-05	2.256521e-05	2.216297e-05	2.215579e-05
YBR273C	4.601012e-05	4.512831e-05	4.510855e-05	3.259667e-05	3.057382e-05	3.056043e-05
YHR025W	6.467294e-05	6.506887e-05	6.504552e-05	3.671052e-05	3.499114e-05	3.497858e-05
YAL026C	1.122591e-04	1.018973e-04	1.023137e-04	6.287766e-05	5.668610e-05	5.660929e-05
YOL034W	2.762604e-05	2.727083e-05	2.724099e-05	1.313902e-05	1.387852e-05	1.389372e-05
YBL008W	9.149911e-06	9.133412e-06	9.125724e-06	2.300784e-05	2.224438e-05	2.226312e-05
YGL237C	1.006470e-05	1.006430e-05	1.006161e-05	5.624900e-06	5.433541e-06	5.432090e-06
YPR094W	3.540675e-05	3.376811e-05	3.376443e-05	3.610960e-05	3.383717e-05	3.383717e-05
YDR016C	3.129289e-05	3.091541e-05	3.091245e-05	2.047273e-05	1.999848e-05	1.999848e-05
YOL129W	3.319758e-05	3.271346e-05	3.270738e-05	2.130972e-05	2.067014e-05	2.066245e-05
YDR299W	4.856669e-05	4.718834e-05	4.716305e-05	2.527201e-05	2.483903e-05	2.479912e-05
YOL116W	1.403905e-05	1.419442e-05	1.419442e-05	9.463782e-06	9.610416e-06	9.606727e-06
YBR182C	3.940192e-06	4.016617e-06	4.014793e-06	4.197727e-06	4.104019e-06	4.102156e-06
YBR280C	1.852177e-05	1.751258e-05	1.750139e-05	1.045100e-05	9.943609e-06	9.937256e-06
YNR032W	1.339656e-05	1.338117e-05	1.337622e-05	1.059050e-05	1.042765e-05	1.042380e-05
YNR045W	1.132018e-05	1.102234e-05	1.101693e-05	7.851505e-06	7.556441e-06	7.549022e-06
YML105C	4.342001e-05	4.131840e-05	4.129568e-05	2.382337e-05	2.324063e-05	2.324063e-05
YNL288W	2.148141e-05	2.151056e-05	2.150250e-05	1.572913e-05	1.559902e-05	1.559902e-05
YPL104W	3.317612e-05	3.386774e-05	3.384540e-05	2.382337e-05	2.233071e-05	2.230127e-05
YNL003C	1.942314e-05	1.851951e-05	1.852481e-05	1.207132e-05	1.169332e-05	1.168997e-05
YFR047C	3.992166e-05	3.879316e-05	3.879316e-05	2.892981e-05	2.783130e-05	2.782304e-05
YML127W	3.775139e-05	3.681580e-05	3.683727e-05	2.529347e-05	2.513519e-05	2.512054e-05
YLR188W	2.788357e-05	2.628735e-05	2.628735e-05	1.966257e-05	1.888726e-05	1.892677e-05
YGR084C	3.775139e-05	3.625206e-05	3.623970e-05	2.561539e-05	2.577954e-05	2.577075e-05
YCR002C	4.873838e-05	4.641265e-05	4.638258e-05	3.129289e-05	2.931334e-05	2.929436e-05
YLR355C	4.064721e-04	3.712945e-04	3.705581e-04	1.856482e-04	1.514725e-04	1.512320e-04
YGL157W	4.543066e-05	4.509067e-05	4.507494e-05	2.745435e-05	2.807150e-05	2.804213e-05
YGR099W	1.468289e-05	1.436679e-05	1.434698e-05	8.495343e-06	8.440950e-06	8.417665e-06
YJR093C	2.169603e-05	2.175803e-05	2.174371e-05	1.690950e-05	1.673194e-05	1.672094e-05
YLR300W	9.872227e-05	8.094076e-05	8.097718e-05	4.438443e-05	4.073890e-05	4.070227e-05
YJR140C	3.992166e-05	3.988951e-05	3.962751e-05	1.795037e-05	1.656419e-05	1.637379e-05
YOR033C	2.186772e-05	2.140317e-05	2.138811e-05	1.045100e-05	1.062174e-05	1.062922e-05
YBR043C	6.204354e-06	6.210933e-06	6.206644e-06	4.584029e-06	4.503103e-06	4.499993e-06
YLR011W	2.300784e-05	2.234404e-05	2.233973e-05	1.093388e-05	1.095109e-05	1.094897e-05
YIL044C	2.916555e-05	2.865237e-05	2.865237e-05	1.279564e-05	1.300288e-05	1.299508e-05
YDL004W	1.197954e-04	1.105866e-04	1.105687e-04	6.264158e-05	5.925969e-05	5.926929e-05
YCR046C	7.054863e-05	6.553638e-05	6.551397e-05	3.247326e-05	3.114694e-05	3.114694e-05
YLR059C	2.582463e-05	2.511548e-05	2.511548e-05	2.561539e-05	2.457501e-05	2.456835e-05
YDR507C	7.832934e-05	7.090984e-05	7.066700e-05	4.873838e-05	4.534835e-05	4.524470e-05
YOR266W	2.073027e-05	1.990246e-05	1.988556e-05	1.355617e-05	1.257148e-05	1.256080e-05
YDR421W	9.485243e-06	9.046447e-06	9.029248e-06	3.940192e-06	3.900607e-06	3.896893e-06
YGL171W	4.472781e-05	4.298014e-05	4.298014e-05	2.657578e-05	2.585386e-05	2.586850e-05
YGL215W	3.905248e-05	3.812144e-05	3.810414e-05	2.552954e-05	2.535937e-05	2.534786e-05
YGR019W	4.272302e-05	4.180966e-05	4.180966e-05	2.148141e-05	2.209320e-05	2.208275e-05
YNL080C	1.262395e-05	1.232375e-05	1.231922e-05	7.851505e-06	7.835775e-06	7.835775e-06
YOR382W	5.523108e-05	5.438012e-05	5.437169e-05	4.342001e-05	4.272918e-05	4.272255e-05
YDR022C	1.886515e-05	1.896638e-05	1.896263e-05	1.425367e-05	1.408264e-05	1.408542e-05
YPL266W	5.629878e-05	5.399009e-05	5.399009e-05	2.469255e-05	2.373511e-05	2.372752e-05
YBR296C	3.112120e-05	3.068537e-05	3.066770e-05	1.729580e-05	1.700908e-05	1.699928e-05
YER169W	2.038689e-05	1.958832e-05	1.958832e-05	1.279564e-05	1.214875e-05	1.215844e-05
YOL016C	2.070881e-05	2.043562e-05	2.042645e-05	1.149187e-05	1.123979e-05	1.123979e-05
YOR226C	3.688221e-05	3.540109e-05	3.540109e-05	3.922417e-05	3.690518e-05	3.690518e-05
YNL277W	4.085321e-05	3.901313e-05	3.895603e-05	2.235059e-05	2.227773e-05	2.228861e-05
YNL186W	1.860762e-05	1.794223e-05	1.791375e-05	1.860762e-05	1.812973e-05	1.812973e-05
YCL044C	2.820549e-05	2.800998e-05	2.798652e-05	2.148141e-05	2.004324e-05	2.003484e-05
YMR146C	6.885856e-05	6.705624e-05	6.703285e-05	4.342001e-05	4.260657e-05	4.257685e-05
YPR165W	8.066191e-05	7.537203e-05	7.537203e-05	4.307663e-05	4.135778e-05	4.137524e-05
YMR266W	1.047945e-04	8.938231e-05	8.895709e-05	3.384008e-05	3.256729e-05	3.253622e-05
YKR064W	9.485243e-06	9.083043e-06	9.075193e-06	7.508125e-06	7.412855e-06	7.412855e-06
YCR060W	3.553015e-05	3.516803e-05	3.516405e-05	2.343707e-05	2.268326e-05	2.268326e-05
YPL089C	1.572913e-05	1.551367e-05	1.550316e-05	1.630858e-05	1.508977e-05	1.507954e-05
YDL139C	1.183525e-05	1.170697e-05	1.170434e-05	1.403905e-05	1.402891e-05	1.402575e-05
YDR246W	4.374059e-05	4.201256e-05	4.200328e-05	1.973433e-05	1.954749e-05	1.954749e-05
YOR288C	4.236623e-05	3.805207e-05	3.803990e-05	1.656612e-05	1.582315e-05	1.582315e-05
YCR028C	2.762604e-05	2.710169e-05	2.711562e-05	2.012935e-05	2.023176e-05	2.023176e-05
YHR089C	9.498411e-05	8.892683e-05	8.894524e-05	3.953536e-05	3.921680e-05	3.921680e-05
YLL035W	1.925145e-05	1.913992e-05	1.910353e-05	1.502627e-05	1.441666e-05	1.442581e-05
YER007W	7.508125e-06	7.911674e-06	7.911674e-06	8.109040e-06	7.915083e-06	7.910970e-06
YOR141C	4.197993e-05	4.355917e-05	4.348228e-05	2.723974e-05	2.670770e-05	2.666056e-05
YBL106C	2.430625e-05	2.357942e-05	2.355558e-05	2.169603e-05	2.069688e-05	2.065502e-05
YGL044C	3.726851e-05	3.575086e-05	3.577218e-05	2.529347e-05	2.409767e-05	2.408332e-05
YBR038W	8.709023e-05	8.199205e-05	8.183422e-05	5.767096e-05	5.270666e-05	5.265584e-05
YDR117C	2.880641e-05	2.929895e-05	2.926573e-05	2.986572e-05	2.964863e-05	2.963183e-05
YEL047C	7.217834e-05	6.857026e-05	6.853789e-05	4.009335e-05	3.831908e-05	3.833718e-05
YPR016C	6.125197e-05	5.816597e-05	5.815160e-05	4.272302e-05	4.193315e-05	4.189173e-05
YOR208W	1.633004e-05	1.601607e-05	1.599201e-05	1.305318e-05	1.305677e-05	1.303715e-05
YDL055C	2.383690e-04	2.187592e-04	2.185210e-04	1.403106e-04	1.276453e-04	1.275063e-04
YML009C	1.372537e-04	1.234532e-04	1.234443e-04	6.380376e-05	6.075342e-05	6.074905e-05
YML072C	7.431910e-05	6.746793e-05	6.767681e-05	4.699733e-05	4.440628e-05	4.461218e-05
YDR142C	1.973433e-05	1.901046e-05	1.900329e-05	1.174941e-05	1.138676e-05	1.137818e-05
YFL044C	5.352491e-05	5.111497e-05	5.109949e-05	2.952234e-05	2.891866e-05	2.889238e-05
YKL019W	1.746749e-05	1.724982e-05	1.724433e-05	1.209279e-05	1.229240e-05	1.228458e-05
YJL078C	6.012525e-05	5.721922e-05	5.696693e-05	3.366839e-05	3.179348e-05	3.173736e-05
YNL173C	4.438443e-05	4.325123e-05	4.326715e-05	2.552954e-05	2.454160e-05	2.453257e-05
YBL085W	3.671052e-05	3.587701e-05	3.584180e-05	2.527201e-05	2.560175e-05	2.552638e-05
YGR200C	3.905248e-05	3.801086e-05	3.798084e-05	3.042371e-05	2.872319e-05	2.870050e-05
YLR223C	7.497602e-05	6.450777e-05	6.443766e-05	6.467294e-05	5.368697e-05	5.362862e-05
YKL135C	2.452086e-05	2.390533e-05	2.388792e-05	1.886515e-05	1.908343e-05	1.901409e-05
YLR363C	1.973433e-05	1.911780e-05	1.910939e-05	1.476874e-05	1.445332e-05	1.445332e-05
YDR179C	3.506337e-05	3.393848e-05	3.394404e-05	1.777868e-05	1.787966e-05	1.787673e-05
YLR431C	1.343380e-06	1.382006e-06	1.381377e-06	1.093388e-05	1.054890e-05	1.053930e-05
YJR005W	2.469255e-05	2.465419e-05	2.461962e-05	2.130972e-05	2.004331e-05	2.002925e-05
YBL098W	3.384008e-05	3.379111e-05	3.379111e-05	2.326538e-05	2.282071e-05	2.282071e-05
YKL113C	3.953536e-05	3.966225e-05	3.967749e-05	3.042371e-05	3.008223e-05	3.007068e-05
YER030W	8.360478e-05	7.994354e-05	7.991876e-05	4.716902e-05	4.598364e-05	4.599077e-05
YIR026C	3.351950e-05	3.230324e-05	3.230324e-05	2.503593e-05	2.345853e-05	2.345853e-05
YJR072C	7.497602e-05	7.020291e-05	7.025724e-05	3.757970e-05	3.663247e-05	3.663247e-05
YDR047W	2.527201e-05	2.454274e-05	2.452488e-05	1.777868e-05	1.725268e-05	1.724640e-05
YKR039W	3.480583e-05	3.256046e-05	3.252113e-05	2.096634e-05	2.021278e-05	2.018837e-05
YGL003C	1.062269e-05	1.038042e-05	1.036864e-05	5.624900e-06	5.599718e-06	5.596538e-06
YOR118W	2.382337e-05	2.302425e-05	2.302425e-05	1.690950e-05	1.640698e-05	1.639764e-05
YDR268W	2.561539e-05	2.545489e-05	2.545489e-05	2.217890e-05	2.074525e-05	2.075316e-05
YMR022W	5.041034e-05	4.843379e-05	4.842571e-05	3.480583e-05	3.353510e-05	3.353510e-05
YKR006C	9.058388e-05	7.897304e-05	7.895204e-05	3.129289e-05	3.024527e-05	3.023722e-05
YDL117W	5.968280e-06	5.675826e-06	5.670794e-06	1.262395e-05	1.190532e-05	1.190532e-05
YPR138C	3.610960e-05	3.591920e-05	3.590156e-05	2.599632e-05	2.623923e-05	2.621348e-05
YIL005W	7.112808e-05	6.492206e-05	6.487644e-05	3.587353e-05	3.503902e-05	3.506365e-05
YIL105C	3.757970e-05	3.521454e-05	3.511780e-05	1.279564e-05	1.288718e-05	1.286946e-05
YNL119W	1.886515e-05	1.844021e-05	1.844934e-05	1.633004e-05	1.607445e-05	1.605060e-05
YML126C	1.650076e-04	1.330043e-04	1.328733e-04	8.213201e-05	7.213880e-05	7.231701e-05
YLR189C	3.042371e-05	2.922634e-05	2.915625e-05	1.886515e-05	1.911091e-05	1.908800e-05
YIL150C	3.384008e-05	3.369576e-05	3.363790e-05	2.916555e-05	2.812530e-05	2.807700e-05
YNR019W	6.560449e-05	6.454982e-05	6.454982e-05	3.953536e-05	3.956676e-05	3.951583e-05
YGR158C	3.709682e-05	3.684629e-05	3.683700e-05	3.025202e-05	2.911927e-05	2.909726e-05
YFR046C	1.232886e-05	1.232083e-05	1.231635e-05	8.667033e-06	8.499344e-06	8.496259e-06
YBR212W	4.111075e-05	3.943100e-05	3.940443e-05	1.500481e-05	1.491782e-05	1.493794e-05
YJR109C	2.225424e-04	1.842899e-04	1.843930e-04	1.225263e-04	1.050843e-04	1.050843e-04
YLR254C	1.442536e-05	1.407270e-05	1.407001e-05	1.110557e-05	1.085033e-05	1.084619e-05
YPL105C	2.916555e-05	2.765104e-05	2.755707e-05	1.468289e-05	1.429029e-05	1.426598e-05
YGR145W	7.618858e-05	7.134970e-05	7.124864e-05	4.472781e-05	4.187714e-05	4.181783e-05
YLR354C	1.373771e-04	1.309433e-04	1.307669e-04	5.955418e-05	5.702458e-05	5.698616e-05
YGR098C	2.796942e-05	2.731556e-05	2.727107e-05	2.854887e-05	2.764395e-05	2.750888e-05
YAL009W	1.132018e-05	1.131663e-05	1.131663e-05	7.186206e-06	7.180649e-06	7.178775e-06
YBR129C	1.852177e-05	1.819451e-05	1.818850e-05	1.232886e-05	1.218853e-05	1.218451e-05
YDL160C	1.034045e-03	5.731035e-04	5.729094e-04	2.415274e-04	2.026349e-04	2.028406e-04
YJR123W	1.666627e-04	1.560743e-04	1.560034e-04	6.099443e-05	5.749264e-05	5.746654e-05
YGR167W	7.497602e-05	7.049551e-05	7.047895e-05	4.960756e-05	4.690304e-05	4.690304e-05
YJL059W	1.425367e-05	1.441570e-05	1.440979e-05	9.807162e-06	9.679730e-06	9.671796e-06
YKL099C	4.803821e-05	4.623075e-05	4.621910e-05	2.875812e-05	2.747654e-05	2.748346e-05
YDR315C	1.607251e-05	1.645720e-05	1.645255e-05	1.207132e-05	1.218135e-05	1.217791e-05
YJL143W	9.708048e-05	9.061868e-05	9.061868e-05	3.506337e-05	3.353753e-05	3.353217e-05
YBR161W	2.762604e-05	2.689605e-05	2.688589e-05	1.690950e-05	1.647623e-05	1.648869e-05
YNL002C	4.912468e-05	4.640323e-05	4.640323e-05	4.009335e-05	3.731852e-05	3.733061e-05
YNL104C	8.867920e-05	7.955664e-05	7.940840e-05	3.813769e-05	3.649274e-05	3.640218e-05
YPL145C	6.690290e-05	6.432560e-05	6.432560e-05	3.883787e-05	3.729747e-05	3.728121e-05
YIL118W	5.335322e-05	5.097923e-05	5.097923e-05	3.073490e-05	3.013241e-05	3.011135e-05
YNL151C	7.200665e-05	6.591211e-05	6.589544e-05	3.726851e-05	3.615108e-05	3.615108e-05
YKL052C	2.186772e-05	2.144257e-05	2.143627e-05	1.313902e-05	1.322908e-05	1.322519e-05
YIL045W	1.886515e-05	1.839540e-05	1.836562e-05	1.534819e-05	1.531569e-05	1.533224e-05
YPL059W	6.950239e-05	6.585446e-05	6.584445e-05	4.472781e-05	4.373605e-05	4.372941e-05
YOR367W	4.128244e-05	3.905438e-05	3.903860e-05	2.105219e-05	2.070416e-05	2.069580e-05
YGR185C	8.925865e-05	8.417756e-05	8.414424e-05	5.383610e-05	5.067409e-05	5.063397e-05
YMR238W	4.197993e-05	4.019344e-05	4.017495e-05	2.796942e-05	2.773987e-05	2.772712e-05
YER168C	3.540675e-05	3.540649e-05	3.544529e-05	2.235059e-05	2.205703e-05	2.204494e-05
YPL265W	3.688221e-05	3.508543e-05	3.506403e-05	2.880641e-05	2.761735e-05	2.760050e-05
YOR227W	3.163627e-05	2.995251e-05	2.984060e-05	2.186772e-05	2.085789e-05	2.085789e-05
YOR081C	2.326538e-05	2.307753e-05	2.306021e-05	1.729580e-05	1.704535e-05	1.705816e-05
YEL026W	1.376346e-04	1.326722e-04	1.326382e-04	6.493919e-05	6.236919e-05	6.236919e-05
YCL014W	1.201817e-04	1.031724e-04	1.041905e-04	6.060813e-05	5.477889e-05	5.495938e-05
YGL172W	4.765190e-05	4.710033e-05	4.705569e-05	1.816498e-05	1.755139e-05	1.754307e-05
YNL274C	3.384008e-05	3.212310e-05	3.211179e-05	2.292200e-05	2.258540e-05	2.256951e-05
YDR021W	2.096634e-05	2.128519e-05	2.127666e-05	2.130972e-05	2.105136e-05	2.101762e-05
YPL212C	3.540675e-05	3.405474e-05	3.403615e-05	2.217890e-05	2.147680e-05	2.147680e-05
YGR081C	3.247326e-05	3.218458e-05	3.218458e-05	2.452086e-05	2.430055e-05	2.429540e-05
YPR095C	1.942314e-05	1.851012e-05	1.848741e-05	1.502627e-05	1.482008e-05	1.476560e-05
YOR310C	1.224029e-04	1.159185e-04	1.158590e-04	6.603372e-05	6.322784e-05	6.326028e-05
YIL063C	5.767096e-05	5.615179e-05	5.613332e-05	3.384008e-05	3.281584e-05	3.279425e-05
YDR188W	1.027020e-04	9.785973e-05	9.791338e-05	5.888888e-05	5.378550e-05	5.381499e-05
YOL128C	1.062269e-05	1.053445e-05	1.053445e-05	6.547734e-06	6.490843e-06	6.485951e-06
YGL236C	4.786652e-05	4.548445e-05	4.539293e-05	2.762604e-05	2.576134e-05	2.576134e-05
YHR133C	2.916555e-05	2.777126e-05	2.776312e-05	2.047273e-05	2.013792e-05	2.013792e-05
YDR017C	2.633970e-05	2.622858e-05	2.620103e-05	2.012935e-05	1.877443e-05	1.875468e-05
YOL080C	2.073027e-05	2.060871e-05	2.060271e-05	4.333417e-05	4.078936e-05	4.076563e-05
YPR167C	1.966257e-05	1.963166e-05	1.962133e-05	1.526234e-05	1.491426e-05	1.491034e-05
YOL117W	9.463782e-06	9.661329e-06	9.655080e-06	9.149911e-06	9.421524e-06	9.403253e-06
YBR283C	8.126282e-05	7.622463e-05	7.618713e-05	5.205213e-05	4.869735e-05	4.876928e-05
YIL090W	1.729580e-05	1.763278e-05	1.764147e-05	1.174941e-05	1.146989e-05	1.146424e-05
YML104C	2.659724e-05	2.367974e-05	2.365305e-05	2.495009e-05	2.200973e-05	2.196010e-05
YNR033W	2.892981e-05	2.891548e-05	2.893830e-05	1.925145e-05	1.826555e-05	1.826555e-05
YDR195W	2.148141e-05	2.248538e-05	2.246134e-05	1.262395e-05	1.224110e-05	1.222147e-05
YNL256W	3.905248e-05	3.694967e-05	3.694967e-05	2.916555e-05	2.929639e-05	2.927218e-05
YGL045W	9.485243e-06	9.447904e-06	9.442767e-06	5.453210e-06	5.410272e-06	5.407330e-06
YIL062C	2.916555e-05	2.884837e-05	2.883938e-05	2.633970e-05	2.554873e-05	2.554474e-05
YDR347W	4.873838e-05	4.569944e-05	4.566993e-05	2.846303e-05	2.781522e-05	2.781522e-05
YEL004W	1.267224e-05	1.248328e-05	1.247898e-05	7.851505e-06	7.919440e-06	7.919440e-06
YPR057W	1.149187e-05	1.121593e-05	1.121593e-05	8.978221e-06	8.970335e-06	8.967259e-06
YLL032C	4.447027e-05	4.182172e-05	4.178715e-05	3.212988e-05	3.133060e-05	3.127881e-05
YJL020C	1.565415e-04	1.307477e-04	1.310511e-04	7.138562e-05	6.326181e-05	6.318867e-05
YBR039W	1.606791e-04	1.464414e-04	1.463497e-04	7.406157e-05	6.986115e-05	6.981743e-05
YDR116C	4.504973e-05	4.237146e-05	4.234714e-05	2.169603e-05	2.089327e-05	2.088727e-05
YGR258C	3.259667e-05	3.220749e-05	3.220749e-05	2.186772e-05	2.212952e-05	2.206108e-05
YPL234C	8.727533e-05	7.903648e-05	7.901024e-05	5.523108e-05	5.200656e-05	5.199793e-05
YDL056W	2.599632e-05	2.625248e-05	2.625248e-05	1.852177e-05	1.898881e-05	1.900467e-05
YOR209C	6.642002e-05	5.978090e-05	5.972938e-05	3.422638e-05	3.361004e-05	3.358108e-05
YKL117W	1.126025e-04	1.077509e-04	1.077275e-04	6.837568e-05	6.440967e-05	6.438159e-05
YPR017C	2.587292e-05	2.538103e-05	2.537735e-05	1.386736e-05	1.364665e-05	1.364467e-05
YEL044W	2.986572e-05	2.873086e-05	2.872121e-05	1.665196e-05	1.653991e-05	1.653435e-05
YML071C	3.922417e-05	3.728589e-05	3.726320e-05	2.012935e-05	1.949155e-05	1.947968e-05
YLR016C	1.174941e-05	1.174223e-05	1.174223e-05	8.978221e-06	8.893086e-06	8.891254e-06
YER120W	6.586203e-05	6.146454e-05	6.144942e-05	3.813769e-05	3.674914e-05	3.672202e-05
YBR042C	2.343707e-05	2.310026e-05	2.310026e-05	1.973433e-05	1.890493e-05	1.888984e-05
YOL062C	1.665196e-05	1.679399e-05	1.677743e-05	1.183525e-05	1.168223e-05	1.167647e-05
YJL194W	2.846303e-05	2.816700e-05	2.815250e-05	2.105219e-05	2.100256e-05	2.098094e-05
YHR111W	2.256521e-05	2.248955e-05	2.247961e-05	1.500481e-05	1.542183e-05	1.541502e-05
YML129C	1.199671e-04	1.153165e-04	1.153082e-04	8.360478e-05	7.967806e-05	7.967806e-05
YDL070W	2.875812e-05	2.800117e-05	2.796537e-05	2.292200e-05	2.203060e-05	2.200243e-05
YCR047C	3.613107e-05	3.468383e-05	3.467422e-05	2.469255e-05	2.364654e-05	2.363999e-05
YNL261W	1.313902e-05	1.360614e-05	1.360614e-05	9.149911e-06	9.525128e-06	9.529711e-06
YOR241W	1.355617e-05	1.383966e-05	1.381684e-05	1.816498e-05	1.740586e-05	1.738672e-05
YBR202W	4.661103e-05	4.101347e-05	4.090955e-05	1.973433e-05	1.947331e-05	1.942385e-05
YLR056W	8.269000e-05	8.220677e-05	8.223694e-05	4.395520e-05	4.264142e-05	4.261014e-05
YKL205W	4.149705e-05	4.136602e-05	4.136602e-05	3.187235e-05	3.053471e-05	3.056837e-05
YKL110C	2.217890e-05	2.155266e-05	2.153908e-05	1.468289e-05	1.408888e-05	1.409331e-05
YHR040W	1.526234e-05	1.475682e-05	1.475682e-05	1.174941e-05	1.174230e-05	1.173798e-05
YML057W	1.665196e-05	1.613041e-05	1.611088e-05	9.463782e-06	9.895228e-06	9.889235e-06
YDR178W	9.058388e-05	8.752804e-05	8.752804e-05	7.545890e-05	7.225832e-05	7.224510e-05
YKR038C	1.062269e-05	1.021145e-05	1.020749e-05	1.062269e-05	1.090127e-05	1.089281e-05
YNL255C	8.182082e-05	7.717196e-05	7.717196e-05	7.016769e-05	6.808218e-05	6.808218e-05
YJL115W	8.100529e-05	7.622992e-05	7.625135e-05	3.953536e-05	3.806119e-05	3.801845e-05
YJR073C	3.922417e-05	3.830397e-05	3.830397e-05	2.552954e-05	2.508027e-05	2.506984e-05
YGL004C	2.256521e-05	2.225405e-05	2.224472e-05	1.534819e-05	1.543530e-05	1.542883e-05
YLR204W	7.335871e-05	6.386564e-05	6.386564e-05	4.912468e-05	4.236936e-05	4.235978e-05
YKR007W	7.497602e-05	7.056503e-05	7.056503e-05	3.187235e-05	3.179582e-05	3.180174e-05
YHR193C	1.759162e-04	1.662453e-04	1.662160e-04	6.289912e-05	6.083583e-05	6.081442e-05
YBL099W	1.304787e-04	1.246254e-04	1.245573e-04	5.995356e-05	5.701538e-05	5.707780e-05
YPL008W	1.267224e-05	1.267830e-05	1.268924e-05	9.721317e-06	9.663233e-06	9.679908e-06
YDL116W	2.916555e-05	2.797702e-05	2.793630e-05	2.217890e-05	2.184652e-05	2.183063e-05
YMR023C	1.183525e-05	1.214595e-05	1.213313e-05	6.204354e-06	6.314515e-06	6.304524e-06
YOR119C	3.922417e-05	3.940904e-05	3.933251e-05	2.495009e-05	2.394243e-05	2.395407e-05
YLR409C	3.285420e-05	3.167044e-05	3.161091e-05	2.073027e-05	2.053069e-05	2.053069e-05
YKR065C	5.956726e-05	5.728370e-05	5.729510e-05	4.395520e-05	4.213709e-05	4.212033e-05
YMR041C	2.000595e-05	2.015002e-05	2.015002e-05	1.500481e-05	1.534207e-05	1.533690e-05
YMR267W	4.272302e-05	3.915506e-05	3.914284e-05	2.683331e-05	2.496317e-05	2.493982e-05
YMR109W	4.504973e-05	4.371040e-05	4.355048e-05	2.820549e-05	2.837937e-05	2.844875e-05
YDR232W	2.514189e-04	2.205344e-04	2.200494e-04	1.422226e-04	1.227001e-04	1.231739e-04
YDR245W	6.526111e-05	5.801784e-05	5.797201e-05	3.163627e-05	3.027933e-05	3.025542e-05
YHR088W	5.758511e-05	5.468361e-05	5.466737e-05	2.430625e-05	2.388149e-05	2.387440e-05
YGR276C	3.422638e-05	3.301458e-05	3.305124e-05	2.235059e-05	2.115341e-05	2.116516e-05
YBR017C	5.465162e-05	5.218339e-05	5.232754e-05	4.943587e-05	4.908991e-05	4.908991e-05
YKR014C	5.043181e-05	4.921739e-05	4.921739e-05	3.112120e-05	2.994126e-05	2.994126e-05
YPR162C	1.572913e-05	1.529207e-05	1.528395e-05	1.174941e-05	1.147592e-05	1.147592e-05
YLR178C	2.683331e-05	2.587787e-05	2.587215e-05	1.403905e-05	1.387589e-05	1.387282e-05
YHR175W	3.319758e-05	3.289640e-05	3.289012e-05	2.326538e-05	2.250170e-05	2.250170e-05
YGR166W	1.795037e-05	1.712061e-05	1.706299e-05	9.721317e-06	9.613819e-06	9.613819e-06
YDL161W	4.895299e-05	4.852370e-05	4.852370e-05	2.186772e-05	2.108102e-05	2.107140e-05
YDL212W	7.714897e-05	7.480376e-05	7.478791e-05	3.922417e-05	3.716821e-05	3.716033e-05
YJR055W	3.090659e-05	3.022452e-05	3.021951e-05	2.657578e-05	2.559698e-05	2.559274e-05
YDR390C	2.683331e-05	2.635713e-05	2.634032e-05	2.096634e-05	2.002387e-05	2.001111e-05
YGL099W	6.484463e-05	6.727257e-05	6.731578e-05	3.578769e-05	3.462872e-05	3.462872e-05
YIL119C	7.937960e-05	7.331093e-05	7.325096e-05	3.317612e-05	3.060912e-05	3.060912e-05
YPL193W	2.413456e-05	2.395036e-05	2.394119e-05	1.279564e-05	1.272968e-05	1.272481e-05
YNL005C	2.933724e-05	2.910676e-05	2.910676e-05	2.217890e-05	2.090458e-05	2.089678e-05
YKL098W	1.633004e-05	1.663174e-05	1.662577e-05	1.174941e-05	1.156751e-05	1.156335e-05
YJR139C	1.339460e-04	1.278377e-04	1.277916e-04	6.467294e-05	6.182514e-05	6.186980e-05
YBR133C	1.045100e-05	1.004374e-05	1.002710e-05	1.062269e-05	1.009903e-05	1.009066e-05
YBR162C	1.875180e-04	1.577141e-04	1.577141e-04	9.575827e-05	8.962691e-05	8.958594e-05
YDR279W	2.186772e-05	2.178852e-05	2.178085e-05	1.826424e-05	1.782820e-05	1.783447e-05
YJL133W	8.109040e-06	8.094948e-06	8.094948e-06	8.978221e-06	8.979937e-06	8.974264e-06
YDR143C	3.212988e-05	3.167433e-05	3.167433e-05	1.886515e-05	1.796115e-05	1.797214e-05
YBR111C	7.301533e-05	7.054307e-05	7.055951e-05	3.317612e-05	3.206538e-05	3.205791e-05
YGL019W	4.236623e-05	4.084640e-05	4.082353e-05	3.189381e-05	3.007753e-05	3.006069e-05
YNL172W	2.148141e-05	2.173804e-05	2.181419e-05	1.816498e-05	1.820807e-05	1.823996e-05
YDL099W	4.982217e-05	4.762601e-05	4.762601e-05	3.112120e-05	2.982489e-05	2.981467e-05
YPR144C	2.469255e-05	2.412040e-05	2.412040e-05	1.942314e-05	1.901284e-05	1.901284e-05
YNL023C	2.846303e-05	2.765943e-05	2.757934e-05	1.500481e-05	1.567545e-05	1.570577e-05
YPL026C	4.149705e-05	4.026095e-05	4.022038e-05	2.659724e-05	2.614656e-05	2.614656e-05
YIR011C	1.207132e-05	1.221949e-05	1.221557e-05	1.352398e-05	1.331574e-05	1.331147e-05
YDR214W	6.191727e-05	5.804837e-05	5.804837e-05	3.610960e-05	3.619439e-05	3.619439e-05
YLR222C	5.921080e-05	5.544162e-05	5.530562e-05	3.319758e-05	3.211508e-05	3.201004e-05
YPL005W	9.807162e-06	9.431608e-06	9.425875e-06	8.280730e-06	8.045561e-06	8.035785e-06
YLR295C	1.063638e-04	9.806705e-05	9.805469e-05	7.112808e-05	6.703560e-05	6.702716e-05
YDR332W	6.928671e-06	7.154846e-06	7.149905e-06	3.854347e-06	3.853188e-06	3.847870e-06
YOR064C	1.149187e-05	1.130228e-05	1.129978e-05	8.667033e-06	8.553561e-06	8.551671e-06
YOR311C	2.561539e-05	2.474837e-05	2.474837e-05	1.665196e-05	1.634763e-05	1.634286e-05
YOR344C	3.343365e-05	3.373685e-05	3.372696e-05	2.256521e-05	2.243758e-05	2.243101e-05
YBR159W	5.569786e-05	5.429417e-05	5.429417e-05	4.018791e-05	3.801265e-05	3.795963e-05
YNR041C	3.042371e-05	2.940318e-05	2.940318e-05	1.903684e-05	1.838444e-05	1.836382e-05
YDR189W	3.905248e-05	3.837936e-05	3.835374e-05	3.112120e-05	2.965999e-05	2.964019e-05
YBR282W	8.008246e-05	7.556522e-05	7.555403e-05	5.569786e-05	5.303395e-05	5.302610e-05
YOR079C	1.966257e-05	1.889854e-05	1.889854e-05	1.886515e-05	1.857324e-05	1.857324e-05
YCL030C	6.484463e-05	6.093682e-05	6.069307e-05	5.017427e-05	4.892185e-05	4.880444e-05
YHR132C	5.921080e-05	5.661559e-05	5.659113e-05	4.253792e-05	3.974032e-05	3.972316e-05
YGL133W	2.292200e-05	2.335707e-05	2.329801e-05	2.070881e-05	1.879233e-05	1.872106e-05
YDR194C	1.035390e-04	9.544785e-05	9.519400e-05	7.179204e-05	6.487045e-05	6.474088e-05
YOL049W	3.993038e-05	3.903960e-05	3.902036e-05	3.317612e-05	3.107641e-05	3.104580e-05
YDR014W	1.305318e-05	1.273163e-05	1.271511e-05	1.023639e-05	1.010022e-05	1.009366e-05
YNL257C	2.038689e-05	1.999888e-05	1.987634e-05	8.978221e-06	8.672443e-06	8.651135e-06
YNR030W	8.008246e-05	7.241096e-05	7.233090e-05	5.101126e-05	4.682124e-05	4.676948e-05
YIL093C	4.635350e-05	4.624985e-05	4.623755e-05	2.986572e-05	2.906826e-05	2.905280e-05
YDR466W	1.973433e-05	2.052906e-05	2.051060e-05	1.386736e-05	1.296846e-05	1.296846e-05
YLR397C	2.256521e-05	2.203452e-05	2.200009e-05	2.186772e-05	2.068778e-05	2.067161e-05
YDR463W	3.482729e-05	3.283322e-05	3.279902e-05	2.986572e-05	2.740089e-05	2.740089e-05
YIL104C	2.105219e-05	2.075413e-05	2.071188e-05	1.305318e-05	1.281330e-05	1.281982e-05
YIL002C	1.386736e-05	1.368689e-05	1.366096e-05	1.045100e-05	9.900712e-06	9.891327e-06
YGR159C	1.307564e-04	1.218160e-04	1.217654e-04	4.856669e-05	4.749599e-05	4.749599e-05
YAL010C	1.607251e-05	1.564996e-05	1.567321e-05	1.560572e-05	1.560461e-05	1.561233e-05
YNL118C	6.820399e-05	6.000906e-05	6.000906e-05	4.530726e-05	3.739453e-05	3.728561e-05
YJL039C	1.098949e-04	1.126007e-04	1.126007e-04	5.956726e-05	5.600427e-05	5.600427e-05
YGL228W	6.099443e-05	5.616801e-05	5.616801e-05	3.384008e-05	3.241848e-05	3.245607e-05
YJR117W	9.968266e-05	9.107580e-05	9.107580e-05	5.497354e-05	5.089625e-05	5.089625e-05
YGL155W	1.355617e-05	1.324082e-05	1.323581e-05	8.280730e-06	8.231215e-06	8.221886e-06
YOR104W	3.535846e-05	3.458067e-05	3.458067e-05	2.292200e-05	2.331025e-05	2.330363e-05
YLR357W	2.561539e-05	2.575205e-05	2.563759e-05	1.795037e-05	1.726567e-05	1.721958e-05
YER127W	5.262354e-05	5.114186e-05	5.112349e-05	2.527201e-05	2.463824e-05	2.462940e-05
YOL063C	1.313902e-05	1.273602e-05	1.272381e-05	8.978221e-06	8.814866e-06	8.806414e-06
YBL015W	3.112120e-05	3.118010e-05	3.116364e-05	2.469255e-05	2.431778e-05	2.427928e-05
YEL027W	2.066065e-04	1.824374e-04	1.824374e-04	8.800501e-05	7.923123e-05	7.921840e-05
YLR017W	4.530726e-05	4.484835e-05	4.483315e-05	3.317612e-05	3.183888e-05	3.183888e-05
YHR110W	2.916555e-05	2.891633e-05	2.891633e-05	1.942314e-05	1.905830e-05	1.905014e-05
YBR041W	4.982217e-05	4.801378e-05	4.794938e-05	3.384008e-05	3.271651e-05	3.271651e-05
YCR044C	6.289912e-05	5.995242e-05	5.988789e-05	3.813769e-05	3.714324e-05	3.711659e-05
YGL206C	6.371088e-03	6.365909e-04	6.339683e-04	5.516579e-04	3.629102e-04	3.623110e-04
YLR320W	5.882435e-06	5.608475e-06	5.592171e-06	4.809373e-06	4.724225e-06	4.703625e-06
YFR014C	3.796600e-05	3.749749e-05	3.746391e-05	3.422638e-05	3.347660e-05	3.352164e-05
YMR231W	4.543066e-05	4.224033e-05	4.215333e-05	3.247326e-05	3.101743e-05	3.085788e-05
YGR184C	6.484463e-05	6.848286e-05	6.781798e-05	3.922417e-05	3.941632e-05	3.926235e-05
YNL275W	2.273690e-05	2.195200e-05	2.193931e-05	1.560572e-05	1.493798e-05	1.492072e-05
YAR015W	6.375623e-05	6.098584e-05	6.096706e-05	3.757970e-05	3.470356e-05	3.468219e-05
YOR086C	9.635918e-05	8.814392e-05	8.824873e-05	6.560449e-05	6.066724e-05	6.045134e-05
YPL213W	2.452086e-05	2.405687e-05	2.405687e-05	1.607251e-05	1.571430e-05	1.570676e-05
YNL082W	3.553015e-05	3.392667e-05	3.392667e-05	2.788357e-05	2.740761e-05	2.743161e-05
YLL051C	1.241470e-05	1.220575e-05	1.219704e-05	5.453210e-06	5.454012e-06	5.446231e-06
YDR395W	7.217834e-05	6.896466e-05	6.916077e-05	5.205213e-05	4.743516e-05	4.752508e-05
YOR279C	1.633004e-05	1.592331e-05	1.591834e-05	4.197727e-06	4.113343e-06	4.112060e-06
YOR224C	6.924486e-05	6.696002e-05	6.696002e-05	3.613107e-05	3.530055e-05	3.529532e-05
YGL060W	2.846303e-05	2.819722e-05	2.817909e-05	2.527201e-05	2.514708e-05	2.516325e-05
YLR079W	2.038689e-05	2.040413e-05	2.039829e-05	1.313902e-05	1.287510e-05	1.287878e-05
YMR093W	2.952234e-05	2.856052e-05	2.856052e-05	1.925145e-05	1.895897e-05	1.894921e-05
YMR042W	2.854887e-05	2.784501e-05	2.784501e-05	1.690950e-05	1.682418e-05	1.682117e-05
YDR079W	7.301533e-05	7.063908e-05	7.065504e-05	5.523108e-05	5.389607e-05	5.388998e-05
YMR268C	1.006470e-05	9.947141e-06	9.947141e-06	8.978221e-06	8.766156e-06	8.766156e-06
YML070W	6.484463e-05	6.306689e-05	6.310388e-05	3.610960e-05	3.403277e-05	3.405272e-05
YGL100W	3.129289e-05	3.042295e-05	3.038026e-05	2.633970e-05	2.600087e-05	2.600087e-05
YBL061C	6.204354e-06	6.082329e-06	6.078084e-06	1.149187e-05	1.097991e-05	1.097991e-05
YMR140W	2.788357e-05	2.710512e-05	2.706522e-05	1.572913e-05	1.627642e-05	1.628442e-05
YPR072W	3.796600e-05	3.616028e-05	3.616028e-05	2.430625e-05	2.298028e-05	2.294155e-05
YER062C	1.516402e-04	1.375034e-04	1.375034e-04	8.506214e-05	7.626530e-05	7.624608e-05
YDR244W	2.683331e-05	2.586373e-05	2.586373e-05	8.667033e-06	8.582506e-06	8.571969e-06
YGR271W	5.850794e-05	5.739673e-05	5.650339e-05	3.553015e-05	3.742219e-05	3.698365e-05
YPR163C	1.660538e-04	1.546249e-04	1.544896e-04	7.877868e-05	7.678112e-05	7.678112e-05
YDR527W	3.317612e-05	3.149610e-05	3.148222e-05	1.746749e-05	1.737799e-05	1.737033e-05
YCR059C	2.413456e-05	2.427478e-05	2.427478e-05	1.476874e-05	1.457819e-05	1.457441e-05
YCR004C	8.848789e-05	8.437819e-05	8.435718e-05	4.166874e-05	4.048459e-05	4.046443e-05
YLL033W	1.045100e-05	1.032617e-05	1.032378e-05	9.721317e-06	9.361191e-06	9.361191e-06
YCR106W	4.755719e-06	4.853076e-06	4.844987e-06	1.279564e-05	1.282941e-05	1.281872e-05
YML038C	1.403905e-05	1.386769e-05	1.386769e-05	1.502627e-05	1.454411e-05	1.453765e-05
YDR489W	2.130972e-05	2.073433e-05	2.073433e-05	1.149187e-05	1.146961e-05	1.146621e-05
YPR049C	1.816498e-05	1.735107e-05	1.735107e-05	1.093388e-05	1.087547e-05	1.086265e-05
YGR257C	1.337510e-05	1.325049e-05	1.325049e-05	8.109040e-06	7.897749e-06	7.897749e-06
YBR127C	2.635460e-04	2.325139e-04	2.322726e-04	1.567775e-04	1.316994e-04	1.316311e-04
YPL235W	7.995905e-05	7.705669e-05	7.694744e-05	3.671052e-05	3.514612e-05	3.512951e-05
YDL159W	2.582463e-05	2.481668e-05	2.480385e-05	1.425367e-05	1.351385e-05	1.351385e-05
YGL190C	2.343707e-05	2.324177e-05	2.322950e-05	2.070881e-05	2.070697e-05	2.070697e-05
YBR110W	2.820549e-05	2.710609e-05	2.709387e-05	2.256521e-05	2.205857e-05	2.204863e-05
YDR144C	7.112808e-05	6.551426e-05	6.555344e-05	3.003741e-05	2.937233e-05	2.931966e-05
YGL018C	6.289912e-05	5.654146e-05	5.652043e-05	3.514921e-05	3.161608e-05	3.162196e-05
YMR075W	2.186772e-05	2.187329e-05	2.182832e-05	1.355617e-05	1.297482e-05	1.296592e-05
YMR020W	9.721317e-06	9.743465e-06	9.738497e-06	6.928671e-06	6.896942e-06	6.889911e-06
YDR379W	2.217890e-05	2.172506e-05	2.165929e-05	1.500481e-05	1.448693e-05	1.445769e-05
YHR169W	3.506337e-05	3.358198e-05	3.356744e-05	1.425367e-05	1.437887e-05	1.437887e-05
YOR103C	4.412689e-05	4.328802e-05	4.328231e-05	2.986572e-05	2.924326e-05	2.923554e-05
YKL137W	4.895299e-05	4.823233e-05	4.822688e-05	3.285420e-05	3.165188e-05	3.165546e-05
YNL059C	4.027376e-05	3.927267e-05	3.921325e-05	2.822695e-05	2.727517e-05	2.725453e-05
YPL161C	1.555744e-05	1.546057e-05	1.545075e-05	1.476874e-05	1.452363e-05	1.452363e-05
YJL063C	4.786652e-05	4.685407e-05	4.684282e-05	2.788357e-05	2.615658e-05	2.615658e-05
YIR010W	2.529347e-05	2.544668e-05	2.544668e-05	1.500481e-05	1.411034e-05	1.410219e-05
YDR331W	5.995356e-05	5.617579e-05	5.610624e-05	4.635350e-05	4.454952e-05	4.453112e-05
YKR044W	7.186206e-06	7.147108e-06	7.143929e-06	7.508125e-06	7.224269e-06	7.224269e-06
YCR069W	5.816456e-05	5.365817e-05	5.367534e-05	4.128244e-05	3.889873e-05	3.889873e-05
YLR433C	3.636714e-05	3.634973e-05	3.641034e-05	2.745435e-05	2.744678e-05	2.746203e-05
YMR068W	1.110557e-05	1.094839e-05	1.093902e-05	8.109040e-06	8.119441e-06	8.115967e-06
YGR239C	2.217890e-05	2.140262e-05	2.139641e-05	1.425367e-05	1.384616e-05	1.384616e-05
YER032W	2.788357e-05	2.754031e-05	2.756451e-05	1.886515e-05	1.794558e-05	1.791413e-05
YJR070C	8.800501e-05	8.256829e-05	8.251431e-05	4.215162e-05	4.178806e-05	4.176073e-05
YDL097C	4.895299e-05	4.800933e-05	4.794657e-05	2.469255e-05	2.425125e-05	2.423011e-05
YGL005C	2.854887e-05	2.738202e-05	2.738202e-05	2.382337e-05	2.278397e-05	2.277757e-05
YIR024C	4.280887e-05	4.313157e-05	4.310337e-05	4.197993e-05	3.977369e-05	3.976502e-05
YDL111C	2.529347e-05	2.480579e-05	2.479916e-05	1.500481e-05	1.450179e-05	1.449792e-05
YPL007C	1.860762e-05	1.781396e-05	1.780345e-05	1.355617e-05	1.350684e-05	1.349090e-05
YLR203C	5.205213e-05	4.865792e-05	4.861531e-05	2.952234e-05	2.809702e-05	2.808471e-05
YBR101C	2.657578e-05	2.635463e-05	2.635463e-05	2.256521e-05	2.213448e-05	2.212155e-05
YLR396C	1.502627e-05	1.477848e-05	1.476824e-05	1.093388e-05	1.157804e-05	1.157804e-05
YIL003W	1.598666e-05	1.595635e-05	1.595164e-05	1.386736e-05	1.360862e-05	1.360461e-05
YBR245C	1.035390e-04	1.009693e-04	1.005129e-04	6.347857e-05	5.612107e-05	5.631195e-05
YBR163W	9.463782e-06	9.252050e-06	9.246620e-06	5.453210e-06	5.502376e-06	5.499146e-06
YDR465C	5.118295e-05	4.752592e-05	4.752592e-05	2.452086e-05	2.387185e-05	2.385209e-05
YKL079W	2.070881e-05	2.140430e-05	2.139022e-05	1.279564e-05	1.300289e-05	1.300289e-05
YBR210W	2.933724e-05	2.869719e-05	2.869306e-05	2.529347e-05	2.440702e-05	2.440702e-05
YPL103C	2.148141e-05	2.138277e-05	2.137272e-05	1.386736e-05	1.309571e-05	1.308341e-05
YIL103W	3.587353e-05	3.488728e-05	3.487238e-05	1.777868e-05	1.705159e-05	1.704431e-05
YFR033C	5.139756e-05	5.076415e-05	5.075659e-05	2.986572e-05	2.949278e-05	2.948838e-05
YJR096W	3.187235e-05	3.009863e-05	3.008154e-05	2.552954e-05	2.484352e-05	2.483646e-05
YKL027W	2.599632e-05	2.549276e-05	2.548131e-05	1.534819e-05	1.495955e-05	1.495955e-05
YGR143W	4.530726e-05	4.083833e-05	4.083833e-05	3.456976e-05	3.133538e-05	3.123866e-05
YGR112W	2.527201e-05	2.507178e-05	2.506198e-05	1.425367e-05	1.433073e-05	1.432512e-05
YKL057C	2.916555e-05	2.889545e-05	2.886541e-05	2.105219e-05	1.995875e-05	1.993803e-05
YGL098W	3.129289e-05	3.042504e-05	3.041002e-05	2.469255e-05	2.356364e-05	2.356946e-05
YLR192C	5.973895e-05	5.829774e-05	5.829774e-05	2.683331e-05	2.630078e-05	2.628674e-05
YPL069C	2.599632e-05	2.541789e-05	2.540933e-05	1.826424e-05	1.739243e-05	1.738657e-05
YDL213C	7.408303e-05	7.301728e-05	7.298413e-05	3.613107e-05	3.588718e-05	3.587089e-05
YKL195W	9.904419e-05	8.830089e-05	8.826513e-05	6.673121e-05	6.054623e-05	6.052171e-05
YGL216W	2.169603e-05	2.137063e-05	2.130169e-05	1.500481e-05	1.473132e-05	1.471944e-05
YDR317W	2.169603e-05	2.111181e-05	2.110303e-05	1.534819e-05	1.524680e-05	1.524046e-05
YPL271W	1.206646e-04	1.129288e-04	1.129215e-04	7.089201e-05	6.719669e-05	6.718809e-05
YJR138W	2.723974e-05	2.648618e-05	2.631855e-05	2.000595e-05	1.958367e-05	1.945973e-05
YGL210W	3.866618e-05	3.813997e-05	3.813143e-05	3.319758e-05	3.163820e-05	3.162402e-05
YJL145W	6.397545e-05	6.028699e-05	6.028699e-05	3.636714e-05	3.606831e-05	3.606831e-05
YBR132C	2.552954e-05	2.411192e-05	2.408310e-05	4.253792e-05	3.989310e-05	3.984541e-05
YNL106C	1.973433e-05	1.937337e-05	1.928177e-05	1.468289e-05	1.448509e-05	1.448509e-05
YFR015C	2.822695e-05	2.823253e-05	2.813242e-05	1.816498e-05	1.753350e-05	1.752106e-05
YOR265W	1.010548e-04	9.360049e-05	9.358027e-05	5.973895e-05	5.603777e-05	5.603777e-05
YLR321C	6.313519e-05	5.888734e-05	5.881178e-05	3.129289e-05	2.946600e-05	2.944079e-05
YMR233W	1.942314e-05	1.889071e-05	1.888641e-05	1.403905e-05	1.366349e-05	1.365726e-05
YPR199C	1.343380e-06	1.356431e-06	1.356030e-06	1.006470e-05	9.862338e-06	9.862338e-06
YLR376C	1.386736e-05	1.340993e-05	1.340666e-05	6.756981e-06	6.855113e-06	6.853441e-06
YOR278W	1.729580e-05	1.712956e-05	1.712481e-05	1.279564e-05	1.278026e-05	1.277672e-05
YNL085W	1.722493e-04	1.516408e-04	1.511370e-04	8.321848e-05	7.747817e-05	7.754268e-05
YGL061C	4.960756e-05	4.778858e-05	4.778858e-05	3.042371e-05	2.941280e-05	2.940548e-05
YDR394W	4.765190e-05	4.640085e-05	4.642080e-05	4.236623e-05	3.989944e-05	3.993376e-05
YPL210C	3.723632e-05	3.660537e-05	3.658187e-05	2.430625e-05	2.319076e-05	2.317588e-05
YOR330C	3.456976e-05	3.339173e-05	3.360227e-05	1.903684e-05	1.845599e-05	1.847915e-05
YOR087W	3.129289e-05	3.086762e-05	3.082585e-05	2.469255e-05	2.412345e-05	2.409081e-05
YGL234W	1.724210e-04	1.478761e-04	1.482333e-04	5.627731e-05	5.337359e-05	5.337359e-05
YOR347C	4.635350e-05	4.613138e-05	4.620178e-05	3.129289e-05	3.011072e-05	3.012602e-05
YPR093C	5.238598e-06	5.186968e-06	5.185464e-06	3.017358e-06	3.057990e-06	3.057103e-06
YOL082W	6.204354e-06	6.162808e-06	6.160239e-06	4.584029e-06	4.485949e-06	4.484079e-06
YAL029C	5.352491e-05	5.293467e-05	5.285671e-05	3.553015e-05	3.346077e-05	3.351005e-05
YDR452W	5.118295e-05	4.761340e-05	4.751702e-05	3.553015e-05	3.408698e-05	3.406394e-05
YOR030W	8.280730e-06	8.338279e-06	8.333103e-06	7.186206e-06	7.159590e-06	7.150701e-06
YOR065W	9.116334e-05	8.946070e-05	8.937727e-05	4.307663e-05	4.182537e-05	4.182537e-05
YGR186W	5.262354e-05	5.013914e-05	5.010222e-05	2.933724e-05	2.793180e-05	2.793180e-05
YDR294C	5.825041e-05	5.576660e-05	5.563500e-05	2.599632e-05	2.607864e-05	2.604783e-05
YHR135C	6.392792e-05	6.118154e-05	6.118154e-05	1.209279e-05	1.172189e-05	1.170924e-05
YNL250W	6.397545e-05	6.215840e-05	6.215840e-05	4.504973e-05	4.196426e-05	4.196426e-05
YOL115W	1.708119e-05	1.625669e-05	1.624717e-05	9.463782e-06	9.343969e-06	9.338495e-06
YNR031C	3.645298e-05	3.741765e-05	3.712302e-05	3.073490e-05	2.932169e-05	2.922919e-05
YNL131W	7.016769e-05	6.923728e-05	6.923728e-05	4.786652e-05	4.674761e-05	4.674761e-05
YIR004W	3.970705e-05	3.970327e-05	3.973773e-05	2.892981e-05	2.831140e-05	2.831140e-05
YIL135C	2.452086e-05	2.453862e-05	2.451714e-05	1.656612e-05	1.623542e-05	1.623542e-05
YBL005W	1.816498e-05	1.859153e-05	1.855522e-05	1.093388e-05	1.088330e-05	1.086204e-05
YOR243C	1.054946e-04	9.598465e-05	9.572453e-05	5.383610e-05	5.075827e-05	5.065511e-05
YDR041W	3.993038e-05	3.822256e-05	3.821473e-05	2.413456e-05	2.397927e-05	2.396944e-05
YGR070W	1.241470e-05	1.180678e-05	1.176588e-05	5.882435e-06	5.998755e-06	5.998755e-06
YMR165C	3.189381e-05	3.049606e-05	3.052242e-05	1.729580e-05	1.709637e-05	1.714074e-05
YCR005C	6.204354e-06	6.045996e-06	6.043204e-06	6.547734e-06	6.591658e-06	6.588613e-06
YBL101C	7.567351e-05	6.674610e-05	6.682084e-05	4.626765e-05	4.155864e-05	4.179160e-05
YPR055W	6.157389e-05	5.737828e-05	5.719476e-05	4.253792e-05	3.997028e-05	3.975767e-05
YHR037W	6.484463e-05	6.067401e-05	6.067401e-05	3.422638e-05	3.286605e-05	3.273352e-05
YLR032W	8.978221e-06	8.710005e-06	8.710005e-06	2.326538e-05	2.409328e-05	2.395255e-05
YDR488C	2.657578e-05	2.507736e-05	2.507736e-05	2.070881e-05	1.939061e-05	1.934913e-05
YLR154C	4.395520e-05	4.322418e-05	4.321450e-05	2.933724e-05	2.834172e-05	2.833538e-05
YEL042W	6.560449e-05	6.191968e-05	6.188748e-05	4.307663e-05	4.177493e-05	4.175321e-05
YPR048W	1.886515e-05	1.896064e-05	1.894880e-05	1.132018e-05	1.113445e-05	1.112749e-05
YOL060C	5.523108e-05	5.277611e-05	5.270141e-05	2.880641e-05	2.674032e-05	2.672141e-05
YNL208W	9.942512e-05	9.319892e-05	9.318019e-05	5.627731e-05	5.414055e-05	5.411878e-05
YNL232W	2.343707e-05	2.280931e-05	2.280260e-05	1.826424e-05	1.736272e-05	1.735761e-05
YDL076C	1.502627e-05	1.469104e-05	1.468669e-05	1.339656e-05	1.290495e-05	1.290495e-05
YDR120C	4.412689e-05	4.032098e-05	4.027488e-05	3.003741e-05	2.772966e-05	2.771381e-05
YER126C	9.563486e-05	9.091875e-05	9.091875e-05	5.383610e-05	5.143118e-05	5.143118e-05
YOR113W	1.474117e-04	1.375056e-04	1.370028e-04	1.013982e-04	8.341368e-05	8.349021e-05
YJL192C	5.715588e-05	5.164416e-05	5.164416e-05	2.495009e-05	2.366603e-05	2.366045e-05
YHR117W	5.629878e-05	5.189727e-05	5.193054e-05	3.129289e-05	2.925730e-05	2.923856e-05
YDR265W	1.110557e-05	1.132235e-05	1.130700e-05	8.634841e-06	8.542979e-06	8.540083e-06
YDL036C	1.852177e-05	1.801996e-05	1.800325e-05	1.174941e-05	1.165818e-05	1.163117e-05
YML059C	8.817670e-05	8.112483e-05	8.112483e-05	4.197993e-05	4.073733e-05	4.053228e-05
YKL116C	1.262395e-05	1.208019e-05	1.209277e-05	8.109040e-06	7.910453e-06	7.898118e-06
YGR238C	2.343707e-05	2.288842e-05	2.282787e-05	1.279564e-05	1.291606e-05	1.290464e-05
YLR423C	3.090659e-05	2.982515e-05	2.983765e-05	1.633004e-05	1.557693e-05	1.557693e-05
YER035W	3.813769e-05	3.772035e-05	3.771480e-05	1.833667e-05	1.827774e-05	1.827505e-05
YPR128C	1.777868e-05	1.761802e-05	1.760640e-05	1.232886e-05	1.240927e-05	1.240517e-05
YLR105C	1.526234e-05	1.510532e-05	1.511677e-05	1.425367e-05	1.430485e-05	1.431027e-05
YML091C	6.484463e-05	6.333655e-05	6.333655e-05	4.253792e-05	4.134731e-05	4.129749e-05
YHR191C	3.317612e-05	3.177543e-05	3.176685e-05	1.852177e-05	1.835835e-05	1.835588e-05
YDL110C	6.673121e-05	6.430552e-05	6.432507e-05	3.553015e-05	3.445958e-05	3.445434e-05
YDL098C	3.636714e-05	3.573221e-05	3.573921e-05	2.343707e-05	2.285872e-05	2.285872e-05
YHR042W	1.122591e-04	1.032042e-04	1.029898e-04	5.923226e-05	5.485484e-05	5.470300e-05
YGL006W	4.111075e-05	4.014717e-05	4.000614e-05	3.112120e-05	2.945927e-05	2.945927e-05
YPL006W	4.197993e-05	3.950247e-05	3.940996e-05	2.933724e-05	2.907993e-05	2.904588e-05
YKR067W	5.101126e-05	4.663755e-05	4.660283e-05	4.027376e-05	3.751586e-05	3.748793e-05
YOR168W	1.244994e-04	1.107614e-04	1.104924e-04	6.924486e-05	6.059041e-05	6.054131e-05
YNL189W	6.287766e-05	5.922979e-05	5.919758e-05	3.540675e-05	3.250139e-05	3.246606e-05
YER040W	1.708119e-05	1.605481e-05	1.605481e-05	1.442536e-05	1.424142e-05	1.423100e-05
YMR043W	2.659724e-05	2.621612e-05	2.620103e-05	1.279564e-05	1.263928e-05	1.263564e-05
YML077W	4.716902e-05	4.624551e-05	4.623806e-05	2.788357e-05	2.677002e-05	2.676571e-05
YER068W	3.636714e-05	3.639037e-05	3.634753e-05	1.886515e-05	1.818826e-05	1.818826e-05
YER013W	4.342001e-05	4.169394e-05	4.169394e-05	1.746749e-05	1.720907e-05	1.722883e-05
YMR269W	4.215162e-05	4.046238e-05	4.045376e-05	3.212988e-05	3.097748e-05	3.097748e-05
YMR092C	4.166874e-05	4.111452e-05	4.106379e-05	3.155043e-05	3.126578e-05	3.122722e-05
YJL008C	1.058809e-04	9.329139e-05	9.334455e-05	4.678272e-05	4.363261e-05	4.365749e-05
YDL018C	4.765190e-05	4.391225e-05	4.391225e-05	2.723974e-05	2.621738e-05	2.619359e-05
YGR054W	1.031956e-04	9.383856e-05	9.359717e-05	1.083255e-04	8.988288e-05	8.959405e-05
YMR191W	2.382337e-05	2.256189e-05	2.254498e-05	1.630858e-05	1.579716e-05	1.580309e-05
YBL060W	1.023639e-05	1.017176e-05	1.017176e-05	9.364524e-06	9.643356e-06	9.623446e-06
YGR270W	6.060813e-05	5.337771e-05	5.323046e-05	3.645298e-05	3.310379e-05	3.296699e-05
YKL056C	1.654744e-04	1.571564e-04	1.571829e-04	8.091944e-05	7.937111e-05	7.935770e-05
YNL278W	5.313861e-05	4.718805e-05	4.713791e-05	3.317612e-05	3.019762e-05	3.019762e-05
YJR057W	3.813769e-05	3.752649e-05	3.751831e-05	2.012935e-05	2.003403e-05	2.002966e-05
YKL150W	3.671052e-05	3.653386e-05	3.653386e-05	1.795037e-05	1.738609e-05	1.738609e-05
YGL211W	1.690950e-05	1.662710e-05	1.662110e-05	1.006470e-05	9.945565e-06	9.941976e-06
YDR316W	3.384008e-05	3.231742e-05	3.230214e-05	2.582463e-05	2.412467e-05	2.411326e-05
YPL195W	4.943587e-05	4.829609e-05	4.825100e-05	4.197993e-05	3.895629e-05	3.873825e-05
YNL107W	2.256521e-05	2.220841e-05	2.220335e-05	1.305318e-05	1.275579e-05	1.275579e-05
YBL063W	5.422240e-05	5.360355e-05	5.360355e-05	2.762604e-05	2.743404e-05	2.725155e-05
YDR479C	1.607251e-05	1.615814e-05	1.614017e-05	1.132018e-05	1.085564e-05	1.083754e-05
YAL059W	5.973895e-05	5.395603e-05	5.394448e-05	3.813769e-05	3.376161e-05	3.375438e-05
YNL007C	2.797482e-04	2.093211e-04	2.096178e-04	1.098949e-04	9.979524e-05	9.972462e-05
YJR137C	1.650934e-04	1.431059e-04	1.431059e-04	8.339017e-05	7.831638e-05	7.752758e-05
YMR021C	1.442536e-05	1.451319e-05	1.450711e-05	4.755719e-06	4.677719e-06	4.675760e-06
YDR378C	4.253792e-05	4.247449e-05	4.247075e-05	3.259667e-05	3.253613e-05	3.253326e-05
YGL191W	1.117923e-04	1.062829e-04	1.062829e-04	5.497354e-05	5.095043e-05	5.093041e-05
YFL041W	6.347857e-05	6.027727e-05	6.042796e-05	4.748021e-05	4.554185e-05	4.554185e-05
YJL168C	4.577404e-05	4.379169e-05	4.385613e-05	1.690950e-05	1.581889e-05	1.580726e-05
YDR145W	3.866618e-05	3.780077e-05	3.771908e-05	1.777868e-05	1.756218e-05	1.758120e-05
YDR330W	2.343707e-05	2.337289e-05	2.337289e-05	1.386736e-05	1.332215e-05	1.331547e-05
YJL062W	3.992166e-05	4.030600e-05	4.013876e-05	3.042371e-05	2.917895e-05	2.910618e-05
YNL325C	2.503593e-05	2.449215e-05	2.440599e-05	1.386736e-05	1.373497e-05	1.371079e-05
YPL020C	4.197993e-05	4.018513e-05	4.018513e-05	2.552954e-05	2.534761e-05	2.534761e-05
YDR216W	3.259667e-05	3.267797e-05	3.246242e-05	2.413456e-05	2.258623e-05	2.237793e-05
YKL130C	2.217890e-05	2.250353e-05	2.249795e-05	1.476874e-05	1.459838e-05	1.459838e-05
YNL021W	3.090659e-05	3.054259e-05	3.045619e-05	2.469255e-05	2.482742e-05	2.479228e-05
YOR346W	2.148141e-05	2.068940e-05	2.073033e-05	1.386736e-05	1.385272e-05	1.390753e-05
YGL233W	4.085321e-05	3.989196e-05	3.971031e-05	2.130972e-05	1.997217e-05	1.993579e-05
YLR172C	1.532096e-04	1.205686e-04	1.205686e-04	4.699733e-05	4.454338e-05	4.454338e-05
YGR113W	1.777868e-05	1.688909e-05	1.688909e-05	1.174941e-05	1.146066e-05	1.146066e-05
YLR319C	3.221573e-05	3.123181e-05	3.123181e-05	2.495009e-05	2.364886e-05	2.361153e-05
YBR278W	1.777868e-05	1.769280e-05	1.768921e-05	1.630858e-05	1.558924e-05	1.558608e-05
YHR029C	4.027376e-05	3.986760e-05	3.985580e-05	2.503593e-05	2.516584e-05	2.515839e-05
YGR209C	1.779711e-04	1.678358e-04	1.678180e-04	8.604936e-05	8.200366e-05	8.200366e-05
YDR295C	2.186772e-05	2.139913e-05	2.139913e-05	1.110557e-05	1.083642e-05	1.083642e-05
YAL033W	2.529347e-05	2.351041e-05	2.350630e-05	1.279564e-05	1.279897e-05	1.279449e-05
YNR036C	5.043181e-05	4.839432e-05	4.840182e-05	2.469255e-05	2.409678e-05	2.409305e-05
YNR049C	2.599632e-05	2.554394e-05	2.553852e-05	1.886515e-05	1.881347e-05	1.880948e-05
YDR192C	2.880641e-05	2.864798e-05	2.866036e-05	1.852177e-05	1.794038e-05	1.794038e-05
YOL112W	3.940192e-06	3.975321e-06	3.975321e-06	2.845668e-06	2.921705e-06	2.920262e-06
YML109W	4.723527e-06	4.666819e-06	4.662416e-06	1.630858e-05	1.668038e-05	1.663321e-05
YNL251C	2.916555e-05	2.901773e-05	2.896755e-05	2.723974e-05	2.554824e-05	2.545994e-05
YHR134W	1.403905e-05	1.396915e-05	1.396537e-05	9.364524e-06	9.104917e-06	9.102450e-06
YBR164C	5.352491e-05	5.157947e-05	5.156992e-05	4.678272e-05	4.496974e-05	4.496142e-05
YIL153W	1.560572e-05	1.508935e-05	1.508339e-05	7.529586e-06	7.619826e-06	7.616816e-06
YHR074W	7.373965e-05	6.478792e-05	6.483430e-05	3.221573e-05	3.215681e-05	3.215681e-05
YJL217W	4.999386e-05	4.909904e-05	4.909904e-05	3.317612e-05	3.203767e-05	3.203126e-05
YLR399C	4.166874e-05	4.013109e-05	4.010349e-05	2.469255e-05	2.252950e-05	2.251401e-05
YFR030W	4.050983e-05	3.918242e-05	3.897982e-05	2.875812e-05	2.750408e-05	2.744708e-05
YBR131W	2.217890e-05	2.250835e-05	2.249245e-05	9.721317e-06	9.574020e-06	9.567263e-06
YAL011W	1.241470e-05	1.211427e-05	1.210667e-05	1.062269e-05	1.076782e-05	1.076782e-05
YBR036C	6.526111e-05	6.151779e-05	6.149244e-05	3.456976e-05	3.326560e-05	3.325189e-05
YBR244W	8.321848e-05	7.986446e-05	7.989066e-05	4.496388e-05	4.367200e-05	4.367200e-05
YPL053C	4.470635e-05	4.189608e-05	4.189608e-05	2.561539e-05	2.410056e-05	2.408977e-05
YBR179C	3.247326e-05	3.273756e-05	3.273756e-05	2.130972e-05	2.170464e-05	2.172326e-05
YPL155C	2.625386e-05	2.670428e-05	2.670428e-05	1.572913e-05	1.522679e-05	1.522679e-05
YJR097W	3.578769e-05	3.491010e-05	3.489795e-05	2.683331e-05	2.603743e-05	2.603290e-05
YLR351C	4.050983e-05	3.835038e-05	3.832790e-05	2.587292e-05	2.482742e-05	2.482015e-05
YGR142W	6.445833e-05	6.070765e-05	6.065764e-05	4.166874e-05	4.037890e-05	4.034564e-05
YPL100W	1.502627e-05	1.490840e-05	1.489356e-05	1.305318e-05	1.335063e-05	1.335728e-05
YDR121W	5.335322e-05	5.235869e-05	5.236905e-05	2.796942e-05	2.726953e-05	2.725873e-05
YER125W	4.388268e-04	3.341496e-04	3.342851e-04	2.385407e-04	1.928934e-04	1.928934e-04
YNL233W	3.242498e-05	3.000344e-05	3.000344e-05	1.826424e-05	1.743796e-05	1.745354e-05
YPL211W	7.217834e-05	7.136046e-05	7.136046e-05	4.912468e-05	4.742503e-05	4.741635e-05
YDL077C	2.657578e-05	2.549629e-05	2.544278e-05	1.690950e-05	1.738020e-05	1.738020e-05
YOR222W	1.630858e-05	1.643700e-05	1.643192e-05	1.006470e-05	1.005367e-05	1.005367e-05
YOL061W	5.226674e-05	4.824533e-05	4.822131e-05	3.259667e-05	3.118489e-05	3.118489e-05
YLR015W	2.469255e-05	2.394066e-05	2.392853e-05	2.130972e-05	2.085769e-05	2.085769e-05
YPL259C	2.273690e-05	2.220459e-05	2.221518e-05	1.560572e-05	1.522582e-05	1.521129e-05
YLR008C	5.473747e-05	5.183895e-05	5.182133e-05	2.854887e-05	2.808867e-05	2.808390e-05
YMR219W	4.716902e-05	4.443876e-05	4.436518e-05	3.212988e-05	3.047644e-05	3.032481e-05
YLR055C	3.366839e-05	3.352105e-05	3.346039e-05	1.777868e-05	1.785334e-05	1.784256e-05
YOR198C	1.320601e-04	1.244026e-04	1.243439e-04	7.935814e-05	7.377083e-05	7.370123e-05
YLR450W	6.728920e-05	6.314787e-05	6.308181e-05	3.384008e-05	3.208551e-05	3.222018e-05
YDR191W	2.256521e-05	2.272231e-05	2.271386e-05	1.526234e-05	1.492110e-05	1.492665e-05
YIL095W	3.317612e-05	3.129780e-05	3.127239e-05	2.012935e-05	1.973113e-05	1.969910e-05
YNL084C	2.892981e-05	2.842521e-05	2.842521e-05	2.599632e-05	2.584790e-05	2.582976e-05
YGL066W	4.111075e-05	3.948698e-05	3.938300e-05	2.552954e-05	2.483699e-05	2.486974e-05
YPR070W	5.066908e-06	5.039467e-06	5.036605e-06	9.463782e-06	9.033362e-06	9.028232e-06
YOR386W	3.090659e-05	2.933624e-05	2.928638e-05	2.148141e-05	2.052349e-05	2.052349e-05
YCL011C	1.279564e-05	1.265974e-05	1.265431e-05	1.403905e-05	1.425619e-05	1.425008e-05
YPR198W	2.365168e-05	2.256329e-05	2.256329e-05	1.476874e-05	1.498614e-05	1.498614e-05
YHL038C	2.012935e-05	2.022645e-05	2.022645e-05	1.633004e-05	1.542897e-05	1.540948e-05
YDR425W	3.259667e-05	3.262031e-05	3.257943e-05	2.300784e-05	2.280788e-05	2.276501e-05
YML076C	1.093388e-05	1.080691e-05	1.077627e-05	8.109040e-06	8.012511e-06	8.012511e-06
YKR060W	3.866618e-05	3.694660e-05	3.691602e-05	2.745435e-05	2.641266e-05	2.640537e-05
YER069W	4.215162e-05	4.031903e-05	4.038885e-05	2.148141e-05	2.133125e-05	2.131279e-05
YMR091C	3.796600e-05	3.729813e-05	3.728182e-05	2.217890e-05	2.212720e-05	2.213688e-05
YER012W	1.056663e-04	9.860586e-05	9.858614e-05	5.188044e-05	4.845208e-05	4.844239e-05
YHR003C	1.746749e-05	1.731973e-05	1.731973e-05	1.110557e-05	1.074381e-05	1.073919e-05
YBL067C	4.873838e-05	4.696622e-05	4.696622e-05	2.169603e-05	2.131534e-05	2.126752e-05
YHR098C	6.313519e-05	6.037772e-05	6.037772e-05	4.128244e-05	3.801944e-05	3.812594e-05
YDL019C	7.431910e-05	6.944961e-05	6.953888e-05	4.149705e-05	3.780334e-05	3.814567e-05
YDL135C	5.888888e-05	5.592365e-05	5.590084e-05	2.599632e-05	2.481413e-05	2.480907e-05
YDR168W	6.690290e-05	6.664741e-05	6.661356e-05	4.272302e-05	4.185672e-05	4.187798e-05
YER175C	2.073027e-05	2.046711e-05	2.044864e-05	1.305318e-05	1.265223e-05	1.264843e-05
YBR069C	5.465162e-05	5.277688e-05	5.261318e-05	3.883787e-05	3.747265e-05	3.735642e-05
YGR077C	9.463782e-06	9.187040e-06	9.176187e-06	7.186206e-06	7.400958e-06	7.392215e-06
YDR512C	3.993038e-05	3.939371e-05	3.938626e-05	2.895094e-05	2.895773e-05	2.895225e-05
YDR113C	2.105219e-05	2.025027e-05	2.024268e-05	1.746749e-05	1.733690e-05	1.733690e-05
YLL031C	1.338448e-05	1.290443e-05	1.290443e-05	2.633970e-05	2.603205e-05	2.603205e-05
YLR033W	2.452086e-05	2.407320e-05	2.407320e-05	1.500481e-05	1.478766e-05	1.479511e-05
YLR088W	5.017427e-05	4.494630e-05	4.486337e-05	3.636714e-05	3.211054e-05	3.209076e-05
YBR021W	4.943587e-05	4.727267e-05	4.721264e-05	3.212988e-05	3.091608e-05	3.095533e-05
YGR255C	5.262354e-05	4.879255e-05	4.874564e-05	3.247326e-05	3.174749e-05	3.170173e-05
YDL051W	7.217834e-05	6.944437e-05	6.938667e-05	3.709682e-05	3.604929e-05	3.602932e-05
YBL102W	2.745435e-05	2.698003e-05	2.698589e-05	1.973433e-05	1.890645e-05	1.890234e-05
YPL237W	5.313861e-05	5.217390e-05	5.218888e-05	3.259667e-05	3.154269e-05	3.156081e-05
YLR120C	6.375623e-05	5.894587e-05	5.887858e-05	2.822695e-05	2.588172e-05	2.585218e-05
YEL043W	2.382337e-05	2.367211e-05	2.369480e-05	1.279564e-05	1.292422e-05	1.288712e-05
YMR077C	2.217890e-05	2.140502e-05	2.140025e-05	1.777868e-05	1.763979e-05	1.763193e-05
YNL068C	1.833667e-05	1.792446e-05	1.792446e-05	1.149187e-05	1.086100e-05	1.087038e-05
YGR204W	1.552377e-04	1.446881e-04	1.448254e-04	1.073598e-04	9.447546e-05	9.411793e-05
YPR056W	1.816498e-05	1.805605e-05	1.804992e-05	1.555744e-05	1.563898e-05	1.562835e-05
YDR146C	3.883787e-05	3.774141e-05	3.774141e-05	2.723974e-05	2.680792e-05	2.676982e-05
YNL326C	2.633970e-05	2.495738e-05	2.493208e-05	1.262395e-05	1.257149e-05	1.256300e-05
YFL008W	1.049662e-04	9.642895e-05	9.654727e-05	4.470635e-05	4.274502e-05	4.269263e-05
YDR337W	4.496388e-05	4.337357e-05	4.338607e-05	2.916555e-05	2.844754e-05	2.844754e-05
YJL061W	5.687823e-05	5.273012e-05	5.257936e-05	2.047273e-05	2.004664e-05	2.004664e-05
YDR217C	3.578769e-05	3.384309e-05	3.379873e-05	3.221573e-05	2.942597e-05	2.927211e-05
YDR441C	3.613107e-05	3.632347e-05	3.631682e-05	2.745435e-05	2.729802e-05	2.729303e-05
YPL094C	4.236623e-05	4.042607e-05	4.042607e-05	2.273690e-05	2.187930e-05	2.188534e-05
YNL020C	9.721317e-06	9.469976e-06	9.463917e-06	9.364524e-06	9.194412e-06	9.188529e-06
YPL023C	2.413456e-05	2.377042e-05	2.377042e-05	1.777868e-05	1.834984e-05	1.833776e-05
YPL163C	8.761871e-05	8.178346e-05	8.176204e-05	3.285420e-05	3.232331e-05	3.229791e-05
YMR246W	5.101126e-05	4.911437e-05	4.908019e-05	3.671052e-05	3.553177e-05	3.543293e-05
YPR161C	4.076737e-05	3.693458e-05	3.691024e-05	1.995766e-05	1.918947e-05	1.920212e-05
YOR291W	3.259667e-05	3.093197e-05	3.088635e-05	2.326538e-05	2.191446e-05	2.188219e-05
YJL112W	1.059050e-05	1.072353e-05	1.071586e-05	9.721317e-06	9.302789e-06	9.282840e-06
YMR059W	2.683331e-05	2.661676e-05	2.661330e-05	2.070881e-05	2.040631e-05	2.040366e-05
YDR062W	5.043181e-05	4.846107e-05	4.848835e-05	3.189381e-05	2.986299e-05	2.986299e-05
YBR188C	4.076737e-05	3.817456e-05	3.816914e-05	2.105219e-05	1.978217e-05	1.977936e-05
YLR435W	1.044082e-04	9.756808e-05	9.756808e-05	6.528257e-05	5.944601e-05	5.945831e-05
YJR076C	5.066788e-05	5.042309e-05	5.036008e-05	3.073490e-05	2.960710e-05	2.958242e-05
YHR190W	6.099443e-05	5.848533e-05	5.840714e-05	5.226674e-05	4.937111e-05	4.934910e-05
YKR002W	2.343707e-05	2.314576e-05	2.313257e-05	1.690950e-05	1.666041e-05	1.665092e-05
YBR003W	2.788357e-05	2.796835e-05	2.795507e-05	2.012935e-05	1.944419e-05	1.940727e-05
YDR398W	4.111075e-05	4.078274e-05	4.078274e-05	4.128244e-05	3.965789e-05	3.958128e-05
YPR129W	7.406157e-05	6.826039e-05	6.823644e-05	4.027376e-05	3.835742e-05	3.834397e-05
YDL113C	1.995766e-05	2.027969e-05	2.027969e-05	1.500481e-05	1.496798e-05	1.495837e-05
YMR135C	1.572913e-05	1.565307e-05	1.563877e-05	3.854347e-06	3.875507e-06	3.873736e-06
YLR201C	3.448391e-05	3.288418e-05	3.287556e-05	2.326538e-05	2.213176e-05	2.212017e-05
YBR130C	2.822695e-05	2.710881e-05	2.709723e-05	2.657578e-05	2.461151e-05	2.459049e-05
YBR247C	4.085321e-05	4.051164e-05	4.043316e-05	2.625386e-05	2.520648e-05	2.516982e-05
YJL210W	1.795037e-05	1.710323e-05	1.709389e-05	1.132018e-05	1.096551e-05	1.095952e-05
YLR398C	1.225263e-04	1.067973e-04	1.066598e-04	5.156925e-05	4.850635e-05	4.869387e-05
YIL154C	2.292200e-05	2.190360e-05	2.190360e-05	1.942314e-05	1.916492e-05	1.915158e-05
YPL149W	5.453210e-06	5.305786e-06	5.304216e-06	2.845668e-06	2.830093e-06	2.830093e-06
YBR165W	1.816498e-05	1.805932e-05	1.804925e-05	1.743530e-05	1.705145e-05	1.704194e-05
YHR075C	9.364524e-06	9.364982e-06	9.353695e-06	9.463782e-06	9.326163e-06	9.318669e-06
YKL004W	3.953536e-05	3.800144e-05	3.795551e-05	2.916555e-05	2.750941e-05	2.744293e-05
YGR076C	4.253792e-05	4.212799e-05	4.212129e-05	3.587353e-05	3.407186e-05	3.407186e-05
YFR031C	1.903684e-05	1.879624e-05	1.879624e-05	1.262395e-05	1.249826e-05	1.245441e-05
YPL154C	1.118782e-04	1.060171e-04	1.058877e-04	6.907317e-05	6.421927e-05	6.424541e-05
YJR110W	2.986572e-05	2.955480e-05	2.957519e-05	1.833667e-05	1.793754e-05	1.791282e-05
YIL149C	5.205213e-05	5.102864e-05	5.120075e-05	3.636714e-05	3.471769e-05	3.442692e-05
YPL101W	2.599632e-05	2.661242e-05	2.661242e-05	1.833667e-05	1.845661e-05	1.845661e-05
YLR258W	2.012935e-05	2.024900e-05	2.023470e-05	1.262395e-05	1.246383e-05	1.247264e-05
YNR015W	3.905248e-05	3.679228e-05	3.679228e-05	1.942314e-05	1.872225e-05	1.872225e-05
YLR350W	2.105219e-05	2.134299e-05	2.133368e-05	1.183525e-05	1.167210e-05	1.166956e-05
YGR163W	2.880641e-05	2.748084e-05	2.747142e-05	2.130972e-05	2.078666e-05	2.077241e-05
YKL022C	2.952234e-05	2.868323e-05	2.863498e-05	1.425367e-05	1.445703e-05	1.446921e-05
YDL164C	7.147146e-05	6.344316e-05	6.339510e-05	4.128244e-05	3.848883e-05	3.845971e-05
YJR050W	1.816498e-05	1.735119e-05	1.734297e-05	1.442536e-05	1.392066e-05	1.391736e-05
YNL006W	2.413456e-05	2.368547e-05	2.367102e-05	1.110557e-05	1.083304e-05	1.082643e-05
YKL179C	3.405469e-05	3.343809e-05	3.341533e-05	2.382337e-05	2.346379e-05	2.346379e-05
YPL194W	2.745435e-05	2.704300e-05	2.697668e-05	1.425367e-05	1.448492e-05	1.446713e-05
YAL058W	2.038689e-05	1.983334e-05	1.982335e-05	1.209279e-05	1.161753e-05	1.161168e-05
YKL095W	2.745435e-05	2.639104e-05	2.636888e-05	1.690950e-05	1.674304e-05	1.673367e-05
YJR136C	7.186206e-06	7.064200e-06	7.061213e-06	5.624900e-06	5.533665e-06	5.531325e-06
YIL094C	6.082274e-05	5.985104e-05	5.982872e-05	3.155043e-05	2.988214e-05	2.985985e-05
YJL098W	4.342001e-05	4.037778e-05	4.033501e-05	2.527201e-05	2.483502e-05	2.486136e-05
YLR451W	1.110557e-05	1.090597e-05	1.090597e-05	8.978221e-06	8.964551e-06	8.940688e-06
YHR017W	1.816498e-05	1.821081e-05	1.821786e-05	1.132018e-05	1.093975e-05	1.093552e-05
YOL044W	1.555744e-05	1.543670e-05	1.543076e-05	1.023639e-05	1.029294e-05	1.028501e-05
YHR148W	4.438443e-05	4.300081e-05	4.298490e-05	2.413456e-05	2.402805e-05	2.402360e-05
YLR323C	1.630858e-05	1.626752e-05	1.627176e-05	1.403905e-05	1.372860e-05	1.372502e-05
YOR085W	1.600544e-04	1.385487e-04	1.386462e-04	1.026161e-04	9.126264e-05	9.113428e-05
YGL067W	2.599632e-05	2.552216e-05	2.553201e-05	2.469255e-05	2.373205e-05	2.373205e-05
YCL010C	1.708119e-05	1.688616e-05	1.688175e-05	9.463782e-06	9.601532e-06	9.596521e-06
YGR189C	5.732758e-05	5.406634e-05	5.409387e-05	3.506337e-05	3.420663e-05	3.420663e-05
YOR332W	6.820399e-05	6.682410e-05	6.677700e-05	5.205213e-05	5.037754e-05	5.036571e-05
YOR363C	1.149187e-05	1.162370e-05	1.161211e-05	1.339656e-05	1.254345e-05	1.253093e-05
YNL087W	1.023586e-04	8.131396e-05	8.150574e-05	5.995356e-05	4.746440e-05	4.740850e-05
YOR341W	2.624997e-04	2.413560e-04	2.397523e-04	1.233633e-04	1.104099e-04	1.107786e-04
YOR067C	2.986572e-05	2.889481e-05	2.887808e-05	2.527201e-05	2.504902e-05	2.506353e-05
YDR296W	5.439409e-05	5.266276e-05	5.265076e-05	2.326538e-05	2.355667e-05	2.354593e-05
YPR091C	5.156925e-05	4.805332e-05	4.809040e-05	2.822695e-05	2.610374e-05	2.610374e-05
YGR141W	5.383610e-05	4.844412e-05	4.842142e-05	3.645298e-05	3.230013e-05	3.226984e-05
YGR094W	3.970545e-04	2.585367e-04	2.583460e-04	1.730005e-04	1.414949e-04	1.414949e-04
YNR048W	1.826424e-05	1.752804e-05	1.751420e-05	1.425367e-05	1.386587e-05	1.386040e-05
YNL133C	3.317612e-05	3.167086e-05	3.167086e-05	2.273690e-05	2.219827e-05	2.219439e-05
YHR028C	3.073490e-05	3.092928e-05	3.090393e-05	2.148141e-05	2.102219e-05	2.098775e-05
YBR265W	2.986572e-05	2.990461e-05	2.989498e-05	2.217890e-05	2.178944e-05	2.178944e-05
YBL007C	1.350324e-04	1.177060e-04	1.169740e-04	6.060813e-05	5.559972e-05	5.525438e-05
YNR037C	1.462528e-04	1.223026e-04	1.223026e-04	9.895834e-05	8.637150e-05	8.637150e-05
YOL113W	5.066908e-06	5.060667e-06	5.054022e-06	3.360738e-06	3.164691e-06	3.162613e-06
YCL024W	3.187235e-05	2.911087e-05	2.898996e-05	2.960819e-05	2.864777e-05	2.867755e-05
YAL032C	2.691916e-05	2.529924e-05	2.531853e-05	1.665196e-05	1.637720e-05	1.637720e-05
YGL145W	3.317612e-05	3.181656e-05	3.183893e-05	1.903684e-05	1.811973e-05	1.814522e-05
YHR137W	1.062269e-05	1.066109e-05	1.066109e-05	6.461889e-06	6.478301e-06	6.478301e-06
YNL252C	3.073490e-05	3.156103e-05	3.155210e-05	2.169603e-05	2.099229e-05	2.099229e-05
YMR198W	2.273690e-05	2.188465e-05	2.184555e-05	1.352398e-05	1.354575e-05	1.352960e-05
YCR003W	6.043644e-05	5.959753e-05	5.957548e-05	4.307663e-05	4.108913e-05	4.108913e-05
YDR511W	4.412689e-05	4.258518e-05	4.257943e-05	3.448391e-05	3.374518e-05	3.374973e-05
YMR163C	1.149187e-05	1.156854e-05	1.156037e-05	1.132018e-05	1.139706e-05	1.138900e-05
YBR068C	2.169603e-05	2.213451e-05	2.212099e-05	1.425367e-05	1.397515e-05	1.394956e-05
YDR043C	2.365168e-05	2.273505e-05	2.272446e-05	1.279564e-05	1.274654e-05	1.274951e-05
YMR250W	1.355617e-05	1.332719e-05	1.331156e-05	1.149187e-05	1.113813e-05	1.113159e-05
YEL015W	3.285420e-05	3.216028e-05	3.212473e-05	1.860762e-05	1.814482e-05	1.811475e-05
YBL103C	2.527201e-05	2.542728e-05	2.542728e-05	1.267224e-05	1.304274e-05	1.303002e-05
YEL040W	5.687823e-05	5.459352e-05	5.456792e-05	3.840864e-05	3.835265e-05	3.837064e-05
YLR418C	3.247326e-05	3.286846e-05	3.284250e-05	1.633004e-05	1.582474e-05	1.582474e-05
YER059W	2.073027e-05	1.955741e-05	1.954916e-05	1.560572e-05	1.550035e-05	1.550035e-05
YNL076W	1.023639e-05	1.007032e-05	1.006442e-05	7.765660e-06	7.770784e-06	7.770784e-06
YBL025W	2.933724e-05	2.899326e-05	2.898900e-05	1.476874e-05	1.451079e-05	1.451079e-05
YOL066C	1.572913e-05	1.585928e-05	1.585928e-05	1.110557e-05	1.114783e-05	1.114123e-05
YGL167C	8.925865e-05	7.731123e-05	7.716439e-05	5.205213e-05	4.726407e-05	4.744446e-05
YHR115C	2.256521e-05	2.216146e-05	2.215220e-05	1.279564e-05	1.266769e-05	1.265710e-05
YEL022W	9.837889e-05	9.022682e-05	9.035892e-05	5.226674e-05	4.844539e-05	4.802167e-05
YLR182W	6.747430e-05	6.018973e-05	5.999635e-05	5.595540e-05	4.589092e-05	4.581708e-05
YDL074C	2.256521e-05	2.247900e-05	2.247900e-05	1.886515e-05	1.807558e-05	1.806289e-05
YJL190C	1.594749e-04	1.533083e-04	1.532880e-04	6.133781e-05	5.898976e-05	5.898976e-05
YMR218C	2.633970e-05	2.576390e-05	2.579234e-05	2.587292e-05	2.532844e-05	2.532844e-05
YLR052W	2.599632e-05	2.516186e-05	2.516186e-05	2.070881e-05	2.020377e-05	2.019868e-05
YPL256C	2.273690e-05	2.236547e-05	2.234102e-05	1.746749e-05	1.734305e-05	1.735254e-05
YKL201C	3.796600e-05	3.466973e-05	3.462880e-05	1.833667e-05	1.714562e-05	1.708503e-05
YLL049W	1.132018e-05	1.109132e-05	1.108931e-05	7.508125e-06	7.318393e-06	7.315744e-06
YOL026C	3.992166e-05	3.887314e-05	3.887314e-05	3.212988e-05	3.112032e-05	3.111675e-05
YDL069C	1.023639e-05	9.958148e-06	9.955849e-06	7.765660e-06	7.546565e-06	7.548308e-06
YDR236C	8.978221e-06	9.007395e-06	9.003433e-06	1.110557e-05	1.104914e-05	1.104671e-05
YJL042W	7.877868e-05	6.757815e-05	6.814762e-05	4.307663e-05	3.813426e-05	3.792151e-05
YER037W	2.000595e-05	1.960854e-05	1.959587e-05	1.305318e-05	1.295654e-05	1.295236e-05
YCR092C	2.292200e-05	2.122033e-05	2.126372e-05	1.777868e-05	1.687891e-05	1.686172e-05
YJL111W	7.458972e-05	7.012491e-05	7.000887e-05	5.465162e-05	5.052684e-05	5.052684e-05
YNL192W	2.382337e-05	2.177774e-05	2.172847e-05	1.442536e-05	1.375877e-05	1.372765e-05
YLL010C	2.186772e-05	2.145839e-05	2.144919e-05	8.109040e-06	7.940844e-06	7.940844e-06
YMR058W	1.706679e-04	1.507100e-04	1.504218e-04	7.798596e-05	7.329768e-05	7.315762e-05
YLR436C	3.090659e-05	2.987645e-05	3.018288e-05	1.232886e-05	1.193137e-05	1.188583e-05
YOR290C	1.777868e-05	1.666701e-05	1.661032e-05	1.132018e-05	1.093900e-05	1.092037e-05
YKL114C	5.499501e-05	5.237847e-05	5.237847e-05	3.905248e-05	3.790346e-05	3.791745e-05
YML093W	1.168223e-04	1.139454e-04	1.141507e-04	7.112808e-05	6.943750e-05	6.950000e-05
YJR077C	2.354262e-04	2.160344e-04	2.158992e-04	1.168223e-04	1.013321e-04	1.012369e-04
YHR197W	2.659724e-05	2.590144e-05	2.588162e-05	2.217890e-05	2.178568e-05	2.176902e-05
YDL112W	1.540788e-04	1.394769e-04	1.386776e-04	7.008185e-05	6.560558e-05	6.522908e-05
YBR002C	2.343707e-05	2.309747e-05	2.308417e-05	1.500481e-05	1.447867e-05	1.447450e-05
YDR276C	1.525094e-04	1.425295e-04	1.425133e-04	8.408766e-05	7.936104e-05	7.935651e-05
YLR200W	1.054946e-04	9.983767e-05	9.983767e-05	7.610273e-05	7.019070e-05	7.018255e-05
YKL154W	6.950239e-05	6.108224e-05	6.109727e-05	3.775139e-05	3.616732e-05	3.615842e-05
YKR003W	5.995356e-05	5.650087e-05	5.647545e-05	3.073490e-05	3.047870e-05	3.049241e-05
YPL004C	4.543066e-05	4.462166e-05	4.459107e-05	2.723974e-05	2.755223e-05	2.753333e-05
YLR107W	1.746749e-05	1.690971e-05	1.690285e-05	1.093388e-05	1.068220e-05	1.068220e-05
YLR121C	2.552954e-05	2.450008e-05	2.448759e-05	1.886515e-05	1.799340e-05	1.799340e-05
YDL052C	6.798937e-05	6.490811e-05	6.480920e-05	4.149705e-05	3.963634e-05	3.960009e-05
YKR061W	4.197727e-06	4.173083e-06	4.171301e-06	1.858450e-06	1.887050e-06	1.886245e-06
YJL178C	5.973895e-05	5.908647e-05	5.905422e-05	2.880641e-05	2.853333e-05	2.851776e-05
YML075C	4.661103e-05	4.354584e-05	4.354584e-05	3.285420e-05	2.987866e-05	2.975259e-05
YGL107C	3.953536e-05	3.891047e-05	3.883491e-05	2.430625e-05	2.363833e-05	2.360771e-05
YDR169C	1.502627e-05	1.454792e-05	1.454792e-05	2.130972e-05	2.059927e-05	2.058867e-05
YOR057W	2.292200e-05	2.296165e-05	2.294343e-05	1.903684e-05	1.812389e-05	1.810950e-05
YBL033C	3.285420e-05	3.156703e-05	3.155607e-05	1.966257e-05	1.952287e-05	1.950932e-05
YMR272C	4.543066e-05	4.467844e-05	4.464397e-05	3.073490e-05	2.957180e-05	2.956039e-05
YBR098W	8.634841e-06	8.814066e-06	8.801858e-06	6.204354e-06	6.297373e-06	6.293012e-06
YPR108W	6.728920e-05	6.367408e-05	6.367408e-05	3.832280e-05	3.699882e-05	3.698288e-05
YKL054C	2.196089e-04	1.923332e-04	1.924755e-04	7.714897e-05	7.371500e-05	7.355143e-05
YHR171W	2.599632e-05	2.597101e-05	2.593822e-05	1.006470e-05	9.987773e-06	9.962551e-06
YGR162W	1.328622e-04	1.222151e-04	1.216337e-04	7.610273e-05	7.210326e-05	7.203453e-05
YDL165W	5.188044e-05	4.943648e-05	4.942694e-05	2.796942e-05	2.705980e-05	2.705980e-05
YKL189W	2.148141e-05	2.145306e-05	2.144446e-05	1.500481e-05	1.488221e-05	1.487028e-05
YJR051W	4.601012e-05	4.493018e-05	4.495279e-05	2.933724e-05	2.857229e-05	2.854356e-05
YKL094W	3.905248e-05	3.850041e-05	3.848828e-05	2.633970e-05	2.544647e-05	2.543846e-05
YOL030W	1.138258e-04	1.000143e-04	9.991708e-05	6.397545e-05	5.963171e-05	5.957376e-05
YPL179W	4.018791e-05	3.995439e-05	3.993238e-05	2.413456e-05	2.371877e-05	2.371877e-05
YJR019C	2.365168e-05	2.384333e-05	2.381823e-05	8.978221e-06	8.793559e-06	8.790473e-06
YJR135C	1.337510e-05	1.327448e-05	1.327128e-05	1.232886e-05	1.228666e-05	1.228370e-05
YGL213C	4.272302e-05	4.103388e-05	4.103388e-05	2.933724e-05	2.716838e-05	2.715754e-05
YDR147W	1.630858e-05	1.619043e-05	1.618175e-05	9.807162e-06	9.859948e-06	9.854664e-06
YBL080C	3.112120e-05	2.929945e-05	2.921996e-05	1.386736e-05	1.380774e-05	1.379275e-05
YMR076C	6.099443e-05	5.512008e-05	5.497947e-05	3.553015e-05	3.416834e-05	3.425584e-05
YGR205W	9.659526e-05	8.909269e-05	8.909269e-05	1.136112e-04	1.003458e-04	1.004044e-04
YMR136W	4.472781e-05	4.312506e-05	4.312506e-05	2.096634e-05	1.980727e-05	1.980727e-05
YDL095W	1.445646e-04	1.246236e-04	1.243177e-04	9.367699e-05	8.443005e-05	8.443005e-05
YNL027W	2.762604e-05	2.771178e-05	2.769294e-05	1.572913e-05	1.611450e-05	1.610355e-05
YPL022W	8.978221e-06	8.999802e-06	8.980000e-06	1.093388e-05	1.127274e-05	1.124794e-05
YJL060W	1.056663e-04	8.880173e-05	8.880173e-05	6.728920e-05	5.568568e-05	5.571052e-05
YPL095C	1.093388e-05	1.062375e-05	1.062375e-05	7.186206e-06	7.291676e-06	7.284999e-06
YNL327W	4.367755e-05	4.103255e-05	4.098981e-05	3.384008e-05	3.146631e-05	3.146631e-05
YLR291C	2.892981e-05	2.790137e-05	2.789069e-05	1.729580e-05	1.727502e-05	1.726179e-05
YPR140W	1.903684e-05	1.845252e-05	1.845252e-05	2.012935e-05	2.001592e-05	2.000059e-05
YGR048W	4.661103e-05	4.449712e-05	4.448097e-05	2.762604e-05	2.715123e-05	2.715123e-05
YIR001C	3.757970e-05	3.722089e-05	3.721151e-05	3.813769e-05	3.589721e-05	3.589721e-05
YDL230W	2.846303e-05	2.813121e-05	2.812173e-05	1.777868e-05	1.711897e-05	1.711897e-05
YPR166C	7.877868e-05	7.615782e-05	7.616673e-05	6.624833e-05	6.241581e-05	6.241581e-05
YJR113C	3.757970e-05	3.704533e-05	3.701767e-05	2.073027e-05	2.016366e-05	2.015864e-05
YBR279W	4.472781e-05	4.418628e-05	4.412707e-05	2.880641e-05	2.815146e-05	2.815146e-05
YGL075C	1.267224e-05	1.252885e-05	1.252885e-05	8.978221e-06	8.942494e-06	8.939016e-06
YGR140W	3.317612e-05	3.378479e-05	3.372013e-05	2.130972e-05	2.033504e-05	2.027661e-05
YOL158C	7.529586e-06	7.444689e-06	7.435643e-06	5.453210e-06	5.330352e-06	5.327112e-06
YGR097W	3.259667e-05	3.130766e-05	3.134361e-05	1.572913e-05	1.472520e-05	1.469143e-05
YBR151W	1.860762e-05	1.835232e-05	1.834065e-05	1.232886e-05	1.233188e-05	1.233580e-05
YCL025C	5.262354e-05	4.913701e-05	4.926189e-05	2.096634e-05	1.973148e-05	1.968143e-05
YNR034W	4.678272e-05	4.479475e-05	4.479475e-05	5.352491e-05	4.946639e-05	4.941848e-05
YHR136C	3.775139e-05	3.694474e-05	3.693920e-05	2.587292e-05	2.551458e-05	2.551840e-05
YNL282W	1.708119e-05	1.693059e-05	1.692726e-05	1.110557e-05	1.108444e-05	1.108225e-05
YBR286W	8.091944e-05	7.944421e-05	7.935860e-05	4.128244e-05	3.989485e-05	3.987336e-05
YGL144C	6.225815e-06	6.091950e-06	6.079406e-06	3.017358e-06	2.941532e-06	2.939512e-06
YDR190C	7.172900e-05	7.001568e-05	7.001568e-05	3.866618e-05	3.918998e-05	3.918998e-05
YAL031C	7.186206e-06	7.027906e-06	7.017209e-06	6.204354e-06	6.235094e-06	6.230345e-06
YBL006C	2.762604e-05	2.656035e-05	2.656035e-05	1.526234e-05	1.463810e-05	1.463544e-05
YGR108W	1.665196e-05	1.575694e-05	1.574205e-05	1.279564e-05	1.231289e-05	1.230707e-05
YBR264C	2.587292e-05	2.515234e-05	2.514729e-05	1.174941e-05	1.189365e-05	1.189126e-05
YHR076W	3.953536e-05	3.861603e-05	3.860271e-05	2.633970e-05	2.618007e-05	2.617104e-05
YDR462W	3.775139e-05	3.678304e-05	3.677756e-05	2.130972e-05	2.113329e-05	2.113014e-05
YIL155C	1.029381e-04	9.201413e-05	9.189439e-05	6.397545e-05	5.797716e-05	5.801493e-05
YJL148W	5.825041e-05	5.454163e-05	5.454163e-05	2.430625e-05	2.342055e-05	2.340954e-05
YPL055C	2.796942e-05	2.717772e-05	2.716865e-05	2.148141e-05	2.013264e-05	2.011919e-05
YDR098C	6.264158e-05	6.000069e-05	6.000069e-05	5.156925e-05	4.812524e-05	4.812524e-05
YJR099W	3.883787e-05	3.712891e-05	3.711124e-05	2.723974e-05	2.628986e-05	2.628986e-05
YLR259C	8.347317e-04	4.839150e-04	4.830816e-04	2.794907e-04	2.210633e-04	2.214445e-04
YPL157W	1.746749e-05	1.714149e-05	1.713606e-05	1.468289e-05	1.434386e-05	1.433931e-05
YKL005C	1.232886e-05	1.217303e-05	1.216578e-05	7.851505e-06	7.804424e-06	7.795127e-06
YGL166W	1.795037e-05	1.746163e-05	1.746163e-05	9.721317e-06	9.897757e-06	9.897757e-06
YHR114W	4.856669e-05	4.737304e-05	4.737304e-05	2.822695e-05	2.779474e-05	2.781238e-05
YBL024W	7.749235e-05	7.605883e-05	7.605883e-05	4.272302e-05	4.039308e-05	4.039308e-05
YOL067C	6.060813e-05	5.854314e-05	5.851171e-05	3.247326e-05	3.096110e-05	3.095555e-05
YOR275C	1.425367e-05	1.349608e-05	1.349608e-05	8.109040e-06	8.316814e-06	8.316814e-06
YDR127W	2.370680e-04	2.157974e-04	2.123883e-04	1.653510e-04	1.269747e-04	1.261697e-04
YDR400W	4.018791e-05	3.799433e-05	3.800733e-05	2.183552e-05	2.167732e-05	2.167732e-05
YOL018C	2.430625e-05	2.445091e-05	2.444116e-05	1.607251e-05	1.564837e-05	1.564213e-05
YLL048C	1.118782e-04	9.585497e-05	9.506016e-05	6.099443e-05	5.341929e-05	5.324211e-05
YNL264C	2.952234e-05	2.810114e-05	2.811104e-05	1.942314e-05	1.888776e-05	1.888111e-05
YOL027C	5.956726e-05	5.731435e-05	5.731435e-05	3.688221e-05	3.472327e-05	3.468338e-05
YPL120W	1.279564e-05	1.261104e-05	1.259694e-05	1.337510e-05	1.281637e-05	1.282354e-05
YIL075C	1.713922e-04	1.414926e-04	1.410914e-04	9.203252e-05	8.398894e-05	8.375079e-05
YOL145C	9.488955e-05	9.181269e-05	9.220929e-05	6.528257e-05	5.998992e-05	6.011963e-05
YJL099W	1.777868e-05	1.761563e-05	1.757616e-05	1.209279e-05	1.169309e-05	1.167561e-05
YHR149C	2.235059e-05	2.187357e-05	2.182531e-05	1.355617e-05	1.394149e-05	1.395176e-05
YLR324W	2.895094e-05	2.869224e-05	2.870731e-05	2.469255e-05	2.437463e-05	2.434904e-05
YNR074C	1.555744e-05	1.583837e-05	1.584439e-05	1.279564e-05	1.275512e-05	1.274543e-05
YIL097W	2.343707e-05	2.264973e-05	2.262627e-05	1.442536e-05	1.431599e-05	1.432341e-05
YOL045W	4.496388e-05	4.423826e-05	4.414082e-05	3.129289e-05	2.925392e-05	2.922166e-05
YFR010W	7.138562e-05	6.797137e-05	6.807363e-05	4.472781e-05	4.347918e-05	4.345741e-05
YHL009C	2.503593e-05	2.502866e-05	2.502866e-05	1.925145e-05	1.858718e-05	1.858101e-05
YMR311C	6.484463e-05	6.010191e-05	6.008803e-05	3.993038e-05	3.819620e-05	3.820503e-05
YJL109C	1.040970e-04	9.782391e-05	9.834425e-05	6.099443e-05	5.904105e-05	5.914573e-05
YLR304C	2.012975e-04	1.757038e-04	1.752933e-04	9.498411e-05	8.697870e-05	8.704670e-05
YBL039C	1.225263e-04	1.133678e-04	1.130390e-04	6.313519e-05	5.903896e-05	5.900467e-05
YGR188C	2.582463e-05	2.548913e-05	2.554131e-05	1.690950e-05	1.531636e-05	1.530068e-05
YNL048W	3.883787e-05	3.671839e-05	3.669819e-05	2.070881e-05	2.079474e-05	2.074903e-05
YGL064C	3.636714e-05	3.581049e-05	3.581049e-05	1.816498e-05	1.810029e-05	1.810029e-05
YDL053C	4.626765e-05	4.439502e-05	4.438672e-05	2.235059e-05	2.175849e-05	2.175442e-05
YKL109W	7.042523e-05	6.911502e-05	6.919195e-05	6.397545e-05	5.802437e-05	5.808888e-05
YKR062W	5.694127e-05	5.209739e-05	5.209739e-05	2.326538e-05	2.219021e-05	2.216826e-05
YMR119W	2.256521e-05	2.163506e-05	2.160798e-05	1.708119e-05	1.693975e-05	1.692915e-05
YER010C	3.221573e-05	3.140410e-05	3.140410e-05	1.555744e-05	1.512973e-05	1.512616e-05
YER176W	3.992166e-05	3.704621e-05	3.700468e-05	3.073490e-05	2.754781e-05	2.757876e-05
YMR097C	1.403905e-05	1.396149e-05	1.395119e-05	1.059050e-05	1.037332e-05	1.037715e-05
YDR158W	1.045798e-04	1.004325e-04	1.003220e-04	5.888888e-05	5.455440e-05	5.453439e-05
YLR166C	3.866618e-05	3.562218e-05	3.565329e-05	1.630858e-05	1.680238e-05	1.678772e-05
YDR393W	2.217890e-05	2.167320e-05	2.167320e-05	1.267224e-05	1.249083e-05	1.249083e-05
YHR079C	4.577404e-05	4.007150e-05	4.016114e-05	2.745435e-05	2.652616e-05	2.646708e-05
YDL035C	5.715588e-05	5.388853e-05	5.388853e-05	3.480583e-05	3.261641e-05	3.261641e-05
YER118C	3.073490e-05	2.965495e-05	2.964401e-05	1.903684e-05	1.866301e-05	1.865612e-05
YMR162C	4.236623e-05	4.015895e-05	4.002575e-05	3.317612e-05	3.158336e-05	3.147896e-05
YEL009C	1.343380e-06	1.330924e-06	1.330548e-06	1.343380e-06	1.267152e-06	1.266793e-06
YDR498C	1.386736e-05	1.333093e-05	1.333093e-05	1.598666e-05	1.555357e-05	1.555357e-05
YOR257W	5.226674e-05	5.018069e-05	5.017251e-05	3.671052e-05	3.557823e-05	3.556663e-05
YGR002C	1.425367e-05	1.409091e-05	1.408418e-05	1.279564e-05	1.252734e-05	1.252135e-05
YGR075C	3.259667e-05	3.246846e-05	3.245262e-05	2.343707e-05	2.310160e-05	2.309033e-05
YGR253C	5.569786e-05	5.368615e-05	5.365803e-05	3.905248e-05	3.802473e-05	3.801477e-05
YDR510W	1.231272e-04	1.164718e-04	1.164598e-04	4.543066e-05	4.388852e-05	4.388400e-05
YPL050C	1.018918e-04	8.467631e-05	8.470994e-05	3.042371e-05	2.996600e-05	2.996600e-05
YBR023C	5.066788e-05	4.683488e-05	4.683488e-05	3.259667e-05	3.120144e-05	3.120144e-05
YER058W	5.732758e-05	5.387058e-05	5.387058e-05	3.922417e-05	3.781731e-05	3.781731e-05
YPR010C	1.278229e-04	1.182411e-04	1.182411e-04	8.653223e-05	7.621891e-05	7.576196e-05
YPL231W	4.271011e-04	3.688518e-04	3.716462e-04	1.612371e-04	1.492200e-04	1.502092e-04
YLR148W	2.130972e-05	2.093301e-05	2.087534e-05	1.966257e-05	1.945239e-05	1.939875e-05
YKL155C	3.319758e-05	3.242932e-05	3.253162e-05	1.966257e-05	1.940605e-05	1.941828e-05
YMR071C	4.027376e-05	3.897207e-05	3.895890e-05	3.422638e-05	3.372716e-05	3.372146e-05
YKR055W	2.599632e-05	2.429117e-05	2.428406e-05	2.599632e-05	2.356519e-05	2.355829e-05
YDR148C	1.624175e-04	1.372945e-04	1.371669e-04	8.360478e-05	7.634106e-05	7.630556e-05
YJR034W	5.897473e-05	5.625023e-05	5.624404e-05	3.610960e-05	3.470706e-05	3.470324e-05
YBR158W	7.508125e-06	7.691333e-06	7.687095e-06	5.066908e-06	5.071467e-06	5.068673e-06
YNL026W	2.300784e-05	2.422276e-05	2.422276e-05	1.425367e-05	1.394998e-05	1.395676e-05
YDR335W	4.027376e-05	3.844649e-05	3.835237e-05	3.456976e-05	3.245636e-05	3.261605e-05
YPR141C	4.635350e-05	4.426043e-05	4.419577e-05	3.259667e-05	3.202520e-05	3.195502e-05
YGR206W	6.289912e-05	5.995575e-05	5.994341e-05	3.422638e-05	3.315638e-05	3.315296e-05
YMR039C	7.406157e-05	6.966563e-05	6.962467e-05	4.438443e-05	4.270792e-05	4.272048e-05
YDR443C	4.128244e-05	3.824809e-05	3.803139e-05	2.552954e-05	2.448290e-05	2.437871e-05
YDR211W	7.054863e-05	6.745456e-05	6.735827e-05	3.285420e-05	3.190842e-05	3.184020e-05
YOR125C	5.439409e-05	5.264975e-05	5.263738e-05	2.762604e-05	2.643369e-05	2.642748e-05
YLL011W	6.287766e-05	6.298180e-05	6.301273e-05	3.247326e-05	3.190597e-05	3.192165e-05
YCR077C	8.540552e-05	7.820994e-05	7.808521e-05	3.610960e-05	3.517649e-05	3.512038e-05
YLR437C	6.183142e-05	5.980910e-05	5.980102e-05	2.691916e-05	2.607249e-05	2.606897e-05
YNL306W	5.017427e-05	4.830668e-05	4.829611e-05	3.553015e-05	3.374754e-05	3.374754e-05
YNL191W	3.953536e-05	3.838748e-05	3.838748e-05	1.966257e-05	1.847604e-05	1.846278e-05
YOR297C	2.599632e-05	2.546741e-05	2.546247e-05	1.816498e-05	1.763820e-05	1.763820e-05
YDR060W	8.498904e-05	7.511289e-05	7.503569e-05	5.313861e-05	5.088638e-05	5.093868e-05
YKR048C	6.060813e-05	5.781161e-05	5.771477e-05	3.636714e-05	3.500957e-05	3.493633e-05
YBR001C	2.788357e-05	2.781239e-05	2.783416e-05	2.070881e-05	2.106126e-05	2.106126e-05
YPL003W	1.267224e-05	1.212411e-05	1.212411e-05	8.667033e-06	8.471801e-06	8.475732e-06
YDR407C	4.236623e-05	3.940070e-05	3.955381e-05	2.495009e-05	2.336162e-05	2.336162e-05
YHR196W	2.365168e-05	2.415626e-05	2.412841e-05	2.723974e-05	2.570235e-05	2.567270e-05
YKL108W	1.110557e-05	1.121438e-05	1.120928e-05	6.204354e-06	6.273215e-06	6.270361e-06
YPR067W	2.235059e-05	2.283964e-05	2.283537e-05	1.729580e-05	1.680433e-05	1.680119e-05
YML092C	5.118295e-05	5.021356e-05	5.022622e-05	3.366839e-05	3.273154e-05	3.273979e-05
YJR074W	4.960756e-05	4.799661e-05	4.797549e-05	2.788357e-05	2.654300e-05	2.653716e-05
YLR100W	4.272302e-05	4.103631e-05	4.102199e-05	2.599632e-05	2.496548e-05	2.496548e-05
YDL148C	1.388351e-04	1.211908e-04	1.207976e-04	6.728920e-05	6.202384e-05	6.137254e-05
YAL012W	1.313358e-04	1.207416e-04	1.206460e-04	6.837568e-05	6.415261e-05	6.415261e-05
YMR288W	3.025202e-05	2.892500e-05	2.892500e-05	1.860762e-05	1.821555e-05	1.823329e-05
YBR167C	2.413456e-05	2.401205e-05	2.400864e-05	1.777868e-05	1.723011e-05	1.722766e-05
YIL156W	3.456976e-05	3.616560e-05	3.608807e-05	2.300784e-05	2.332694e-05	2.332694e-05
YPL196W	2.000595e-05	1.968160e-05	1.968701e-05	1.442536e-05	1.403396e-05	1.402625e-05
YJL149W	1.355617e-05	1.291524e-05	1.290666e-05	1.241470e-05	1.162178e-05	1.162178e-05
YNR017W	5.850794e-05	5.367024e-05	5.364621e-05	3.042371e-05	2.903001e-05	2.902350e-05
YFR037C	2.326538e-05	2.303534e-05	2.303534e-05	1.995766e-05	1.858744e-05	1.858744e-05
YDR364C	9.364524e-06	9.445365e-06	9.436739e-06	6.204354e-06	6.069177e-06	6.066405e-06
YJL212C	1.477229e-04	1.276307e-04	1.276307e-04	7.642465e-05	6.918321e-05	6.912777e-05
YML007W	3.726851e-05	3.610391e-05	3.610391e-05	2.300784e-05	2.224883e-05	2.221984e-05
YPL156C	2.529347e-05	2.427561e-05	2.427561e-05	1.729580e-05	1.725025e-05	1.724531e-05
YIL056W	1.313902e-05	1.360588e-05	1.360588e-05	8.109040e-06	8.282768e-06	8.277448e-06
YNL113W	5.758511e-05	5.734343e-05	5.732692e-05	4.472781e-05	4.465830e-05	4.465187e-05
YLR229C	6.798937e-05	6.554446e-05	6.554446e-05	3.813769e-05	3.738355e-05	3.737634e-05
YJR052W	2.000595e-05	1.882975e-05	1.882975e-05	1.023639e-05	9.776674e-06	9.765589e-06
YLR292C	6.375623e-05	5.793203e-05	5.795463e-05	3.187235e-05	3.095965e-05	3.095362e-05
YKL020C	4.601012e-05	4.552338e-05	4.547412e-05	2.343707e-05	2.349661e-05	2.347115e-05
YHR170W	8.622105e-05	8.172852e-05	8.155861e-05	5.653485e-05	5.218227e-05	5.215513e-05
YGL120C	6.982431e-05	6.709716e-05	6.714877e-05	3.688221e-05	3.539482e-05	3.531320e-05
YKL068W	2.986572e-05	2.836160e-05	2.836160e-05	1.656612e-05	1.606856e-05	1.605312e-05
YMR002W	9.659526e-05	8.973554e-05	8.973554e-05	3.775139e-05	3.673958e-05	3.672217e-05
YGL212W	3.482729e-05	3.345681e-05	3.344617e-05	1.502627e-05	1.429898e-05	1.429898e-05
YER081W	1.279564e-05	1.306567e-05	1.305952e-05	6.547734e-06	6.851470e-06	6.851470e-06
YPL178W	4.149705e-05	4.123646e-05	4.123646e-05	2.527201e-05	2.490600e-05	2.490077e-05
YOL111C	4.626765e-05	4.574674e-05	4.573695e-05	2.846303e-05	2.775991e-05	2.775991e-05
YDR004W	5.624900e-06	5.393905e-06	5.388924e-06	3.274893e-06	3.231219e-06	3.229727e-06
YIL074C	5.499501e-05	5.237224e-05	5.229826e-05	3.212988e-05	3.097651e-05	3.097651e-05
YMR312W	4.803821e-05	4.364065e-05	4.361665e-05	3.163627e-05	2.863129e-05	2.862341e-05
YOL144W	4.822331e-05	4.608468e-05	4.610709e-05	2.762604e-05	2.770075e-05	2.767383e-05
YMR297W	8.951619e-05	8.001549e-05	7.997277e-05	3.259667e-05	3.260760e-05	3.257280e-05
YIL021W	6.043644e-05	5.591466e-05	5.589677e-05	2.846303e-05	2.785207e-05	2.783425e-05
YNL249C	1.337510e-05	1.370702e-05	1.369957e-05	9.463782e-06	9.143985e-06	9.143985e-06
YGR056W	2.169603e-05	2.113490e-05	2.117430e-05	1.442536e-05	1.391389e-05	1.391389e-05
YOR185C	7.676803e-05	7.330028e-05	7.326774e-05	4.050983e-05	3.846110e-05	3.844402e-05
YGL065C	4.236623e-05	4.136411e-05	4.140592e-05	2.691916e-05	2.693579e-05	2.693579e-05
YOR052C	5.888888e-05	5.747178e-05	5.746304e-05	4.197993e-05	4.172596e-05	4.171962e-05
YLR196W	7.054863e-05	6.553197e-05	6.560777e-05	5.041034e-05	5.069599e-05	5.063741e-05
YPL078C	7.740651e-05	7.472597e-05	7.468922e-05	3.090659e-05	3.040316e-05	3.040316e-05
YJL203W	2.552954e-05	2.499006e-05	2.496892e-05	1.386736e-05	1.372361e-05	1.371974e-05
YJR112W	3.090659e-05	3.020041e-05	3.020041e-05	1.777868e-05	1.772063e-05	1.771703e-05
YGR116W	1.637213e-04	1.409237e-04	1.411283e-04	9.241882e-05	8.307595e-05	8.271423e-05
YJR083C	1.860762e-05	1.829274e-05	1.829274e-05	1.386736e-05	1.386851e-05	1.386419e-05
YOL159C	2.822695e-05	2.810455e-05	2.809969e-05	1.746749e-05	1.720780e-05	1.720482e-05
YKR084C	3.073490e-05	2.883024e-05	2.881257e-05	2.292200e-05	2.260224e-05	2.258839e-05
YBR263W	1.100666e-04	1.055229e-04	1.054709e-04	7.114954e-05	6.504237e-05	6.501039e-05
YOL086C	2.478833e-04	2.348596e-04	2.349419e-04	9.311899e-05	8.753215e-05	8.759345e-05
YBL001C	9.773505e-05	9.076746e-05	9.075784e-05	6.467294e-05	5.945318e-05	5.944688e-05
YBR185C	3.405469e-05	3.305792e-05	3.305792e-05	2.070881e-05	2.053279e-05	2.052705e-05
YDR019C	2.552954e-05	2.555211e-05	2.552133e-05	1.502627e-05	1.509129e-05	1.507916e-05
YER119C	2.916555e-05	2.837333e-05	2.834780e-05	1.973433e-05	1.877836e-05	1.876992e-05
YPL244C	2.183552e-05	2.047880e-05	2.047880e-05	1.006470e-05	1.021694e-05	1.021346e-05
YMR161W	3.775139e-05	3.809956e-05	3.809956e-05	2.413456e-05	2.387946e-05	2.387406e-05
YDR499W	1.886515e-05	1.883053e-05	1.883053e-05	1.942314e-05	1.758206e-05	1.763482e-05
YKL141W	6.603372e-05	6.409025e-05	6.409025e-05	4.280887e-05	4.049841e-05	4.049841e-05
YGL246C	2.846303e-05	2.725963e-05	2.724903e-05	2.096634e-05	2.009750e-05	2.008187e-05
YCR054C	7.851505e-06	7.889460e-06	7.880551e-06	1.232886e-05	1.245998e-05	1.248111e-05
YDR045C	4.699733e-05	4.346682e-05	4.346682e-05	3.953536e-05	3.815460e-05	3.815033e-05
YPL232W	4.215162e-05	4.095318e-05	4.094122e-05	2.503593e-05	2.457254e-05	2.455819e-05
YEL017W	2.413456e-05	2.276555e-05	2.276555e-05	1.337510e-05	1.320397e-05	1.319950e-05
YGR252W	1.502627e-05	1.485868e-05	1.485213e-05	1.062269e-05	1.062974e-05	1.062506e-05
YDL215C	3.636714e-05	3.475402e-05	3.467805e-05	1.708119e-05	1.741493e-05	1.739590e-05
YDR517W	4.050983e-05	3.931815e-05	3.930344e-05	2.130972e-05	2.094120e-05	2.093337e-05
YGR074W	3.422638e-05	3.399034e-05	3.398531e-05	2.691916e-05	2.576195e-05	2.576195e-05
YOR256C	1.607251e-05	1.583126e-05	1.580561e-05	2.012935e-05	1.846051e-05	1.846051e-05
YLL061W	6.322104e-05	5.897823e-05	5.897823e-05	4.912468e-05	4.554677e-05	4.552012e-05
YDR110W	1.630858e-05	1.621243e-05	1.620323e-05	1.149187e-05	1.146406e-05	1.145104e-05
YDR419W	1.476874e-05	1.461735e-05	1.459882e-05	6.928671e-06	6.930519e-06	6.926127e-06
YOR361C	8.100529e-05	7.459686e-05	7.442589e-05	4.943587e-05	4.665499e-05	4.665499e-05
YOR221C	2.430625e-05	2.368947e-05	2.368947e-05	1.630858e-05	1.587023e-05	1.585874e-05
YPL214C	8.495343e-06	8.566316e-06	8.561676e-06	6.547734e-06	6.752657e-06	6.745341e-06
YOR334W	2.822695e-05	2.807697e-05	2.803724e-05	1.729580e-05	1.759043e-05	1.758213e-05
YOL064C	4.603158e-05	4.542050e-05	4.543681e-05	2.846303e-05	2.784651e-05	2.784651e-05
YBL023C	4.333417e-05	4.216080e-05	4.216080e-05	2.820549e-05	2.691763e-05	2.691763e-05
YOR274W	2.880641e-05	2.744351e-05	2.743171e-05	1.262395e-05	1.274481e-05	1.274481e-05
YOR329C	2.256521e-05	2.185133e-05	2.183224e-05	1.093388e-05	1.088103e-05	1.086201e-05
YER151C	6.229820e-05	5.922887e-05	5.933735e-05	2.952234e-05	2.938842e-05	2.946916e-05
YPL209C	2.952234e-05	2.791477e-05	2.790448e-05	2.822695e-05	2.759743e-05	2.757707e-05
YNL267W	3.922417e-05	3.695995e-05	3.680251e-05	2.452086e-05	2.434470e-05	2.424099e-05
YDR258C	6.322104e-05	6.062807e-05	6.057878e-05	3.073490e-05	3.004753e-05	3.002310e-05
YPL254W	1.526234e-05	1.494152e-05	1.494152e-05	1.442536e-05	1.414066e-05	1.413373e-05
YNL307C	7.054863e-05	6.762284e-05	6.764833e-05	5.888888e-05	5.364469e-05	5.356384e-05
YLL012W	3.405469e-05	3.443545e-05	3.435634e-05	2.986572e-05	2.770153e-05	2.771747e-05
YCL052C	1.795037e-05	1.775165e-05	1.773682e-05	1.262395e-05	1.240509e-05	1.239991e-05
YLR438W	2.268101e-04	2.017392e-04	2.019971e-04	1.447363e-04	1.316041e-04	1.317162e-04
YMR056C	9.463782e-06	9.371607e-06	9.368693e-06	6.756981e-06	6.755022e-06	6.750821e-06
YJL044C	1.572913e-05	1.521814e-05	1.521114e-05	1.241470e-05	1.221938e-05	1.220815e-05
YCR094W	2.986572e-05	2.986104e-05	2.984931e-05	1.942314e-05	1.906625e-05	1.905127e-05
YPR164W	7.275780e-05	6.315317e-05	6.279888e-05	4.128244e-05	3.669812e-05	3.633732e-05
YEL060C	1.272649e-04	1.149761e-04	1.149761e-04	6.159535e-05	5.732903e-05	5.736557e-05
YKR049C	3.813769e-05	3.713761e-05	3.713761e-05	2.343707e-05	2.274442e-05	2.274135e-05
YPR179C	2.148141e-05	2.104794e-05	2.102030e-05	1.560572e-05	1.522175e-05	1.522175e-05
YHR195W	1.555744e-05	1.559959e-05	1.559455e-05	1.006470e-05	1.009305e-05	1.009305e-05
YDL149W	2.561539e-05	2.516596e-05	2.519110e-05	1.942314e-05	1.872240e-05	1.872240e-05
YPL002C	1.468289e-05	1.451265e-05	1.450924e-05	1.062269e-05	1.011331e-05	1.011093e-05
YDR229W	2.130972e-05	2.161416e-05	2.162400e-05	1.816498e-05	1.722730e-05	1.721164e-05
YJR075W	7.466248e-05	7.091388e-05	7.085747e-05	3.726851e-05	3.611030e-05	3.613906e-05
YPR124W	4.197993e-05	4.162763e-05	4.162763e-05	3.456976e-05	3.369140e-05	3.367765e-05
YLL029W	3.155043e-05	3.162747e-05	3.155623e-05	1.860762e-05	1.916045e-05	1.916045e-05
YDL181W	1.206646e-04	1.135864e-04	1.135568e-04	5.694127e-05	5.436251e-05	5.436251e-05
YLR127C	2.096634e-05	2.011389e-05	2.009670e-05	1.833667e-05	1.698539e-05	1.698539e-05
YER017C	6.445833e-05	5.912189e-05	5.903177e-05	3.247326e-05	2.847703e-05	2.845531e-05
YBR022W	2.820549e-05	2.816162e-05	2.815154e-05	1.942314e-05	1.893315e-05	1.892976e-05
YKR063C	2.326538e-05	2.247354e-05	2.246222e-05	1.690950e-05	1.619419e-05	1.620235e-05
YML048W	1.465962e-04	1.276297e-04	1.275781e-04	7.200665e-05	6.786590e-05	6.781095e-05
YLR027C	7.877868e-05	7.407559e-05	7.404447e-05	3.992166e-05	3.759956e-05	3.755221e-05
YDL132W	3.813769e-05	3.661308e-05	3.658319e-05	3.482729e-05	3.273132e-05	3.259783e-05
YBL064C	5.335322e-05	5.058764e-05	5.056103e-05	2.413456e-05	2.414625e-05	2.414625e-05
YGL126W	1.942314e-05	1.896034e-05	1.896758e-05	1.093388e-05	1.087302e-05	1.088547e-05
YGR229C	8.296095e-05	7.788389e-05	7.788389e-05	1.903684e-05	1.896286e-05	1.894363e-05
YMR270C	1.468289e-05	1.425586e-05	1.425586e-05	4.723527e-06	4.805366e-06	4.801839e-06
YLR293C	1.356870e-04	1.234375e-04	1.234102e-04	7.054863e-05	6.836977e-05	6.829426e-05
YLR228C	2.503593e-05	2.467448e-05	2.465435e-05	1.656612e-05	1.665631e-05	1.664273e-05
YJR053W	3.073490e-05	2.981691e-05	2.973113e-05	1.860762e-05	1.861221e-05	1.859078e-05
YJL171C	1.627984e-04	1.338976e-04	1.337379e-04	7.702557e-05	6.959779e-05	6.962549e-05
YMR237W	3.129289e-05	3.058185e-05	3.053750e-05	3.155043e-05	2.972744e-05	2.968432e-05
YKL021C	4.395520e-05	4.391345e-05	4.385157e-05	3.259667e-05	3.167006e-05	3.162543e-05
YDL167C	4.367755e-05	4.136447e-05	4.142420e-05	2.916555e-05	2.783987e-05	2.773973e-05
YLR388W	1.587506e-04	1.515909e-04	1.515909e-04	9.870081e-05	9.423847e-05	9.423847e-05
YKL069W	4.873838e-05	4.697801e-05	4.696946e-05	3.163627e-05	3.144895e-05	3.144323e-05
YPL177C	1.633004e-05	1.637022e-05	1.637022e-05	1.062269e-05	1.065451e-05	1.065122e-05
YLR373C	3.688221e-05	3.572181e-05	3.552889e-05	2.587292e-05	2.442314e-05	2.429124e-05
YKL092C	4.412689e-05	4.266394e-05	4.271114e-05	3.343365e-05	3.134418e-05	3.130958e-05
YLR260W	1.665196e-05	1.659570e-05	1.658427e-05	1.665196e-05	1.611001e-05	1.612111e-05
YKL152C	2.238461e-04	2.084169e-04	2.083131e-04	6.157389e-05	6.035306e-05	6.035306e-05
YJR035W	1.858450e-06	1.924156e-06	1.922064e-06	1.777868e-05	1.643296e-05	1.645082e-05
YMR001C	3.866618e-05	3.594290e-05	3.591748e-05	1.860762e-05	1.776353e-05	1.773843e-05
YBL082C	1.690950e-05	1.695322e-05	1.694542e-05	1.386736e-05	1.370355e-05	1.370355e-05
YDL081C	1.612371e-04	1.548938e-04	1.548938e-04	4.982217e-05	4.710137e-05	4.710646e-05
YIR034C	4.678272e-05	4.481214e-05	4.479535e-05	2.796942e-05	2.704376e-05	2.705390e-05
YMR138W	1.690950e-05	1.677469e-05	1.677145e-05	1.339656e-05	1.312349e-05	1.311843e-05
YGL013C	4.895299e-05	4.532911e-05	4.518382e-05	3.090659e-05	2.809996e-05	2.803986e-05
YMR070W	3.992166e-05	3.870839e-05	3.867031e-05	2.326538e-05	2.156417e-05	2.157478e-05
YJL139C	1.149187e-05	1.175559e-05	1.175559e-05	8.978221e-06	8.818445e-06	8.818445e-06
YGR207C	7.610273e-05	7.352705e-05	7.352705e-05	5.156925e-05	4.879536e-05	4.876970e-05
YDR212W	1.093664e-04	1.022152e-04	1.020433e-04	6.624833e-05	6.461608e-05	6.468864e-05
YNL052W	8.464566e-05	8.504382e-05	8.501747e-05	4.699733e-05	4.579097e-05	4.578388e-05
YPL097W	2.762604e-05	2.576828e-05	2.575556e-05	1.886515e-05	1.764246e-05	1.763374e-05
YDR459C	4.723527e-06	4.585188e-06	4.585188e-06	3.360738e-06	3.331031e-06	3.328528e-06
YDR334W	4.765190e-05	4.725243e-05	4.703797e-05	2.986572e-05	2.787682e-05	2.754095e-05
YLR375W	1.132018e-05	1.138904e-05	1.138511e-05	4.723527e-06	4.818144e-06	4.816482e-06
YDR231C	4.111075e-05	4.023196e-05	4.021530e-05	1.656612e-05	1.626358e-05	1.626021e-05
YMR038C	6.043644e-05	5.761560e-05	5.761560e-05	3.506337e-05	3.383537e-05	3.383537e-05
YJL066C	2.723974e-05	2.709616e-05	2.708928e-05	2.186772e-05	2.177458e-05	2.178011e-05
YNL025C	8.978221e-06	8.959428e-06	8.953606e-06	7.851505e-06	7.993646e-06	7.988450e-06
YOR106W	1.816498e-05	1.811277e-05	1.810245e-05	7.765660e-06	7.472026e-06	7.467769e-06
YGR091W	1.442536e-05	1.434494e-05	1.433072e-05	1.241470e-05	1.227743e-05	1.227134e-05
YDL232W	1.782286e-04	1.614232e-04	1.614171e-04	7.668219e-05	6.970272e-05	6.970272e-05
YOR253W	6.375623e-05	6.103099e-05	6.104185e-05	3.970705e-05	3.823317e-05	3.822637e-05
YJL010C	5.139756e-05	4.964215e-05	4.954280e-05	3.212988e-05	3.131433e-05	3.125162e-05
YLR242C	1.816498e-05	1.746782e-05	1.745090e-05	1.572913e-05	1.584676e-05	1.583142e-05
YJR148W	7.114954e-05	6.798923e-05	6.788649e-05	3.970705e-05	3.825157e-05	3.817934e-05
YBR153W	1.059050e-05	1.068895e-05	1.068632e-05	7.851505e-06	7.827490e-06	7.825564e-06
YJR082C	4.626765e-05	4.481559e-05	4.481044e-05	2.822695e-05	2.776160e-05	2.775840e-05
YOR073W	2.038689e-05	2.007155e-05	2.008344e-05	1.572913e-05	1.522896e-05	1.520194e-05
YOR008C	4.982217e-05	4.616465e-05	4.614710e-05	3.319758e-05	3.173458e-05	3.171046e-05
YMR289W	2.235059e-05	2.145930e-05	2.145930e-05	1.816498e-05	1.788813e-05	1.789486e-05
YOL012C	5.400779e-05	5.203144e-05	5.202436e-05	3.422638e-05	3.351639e-05	3.352095e-05
YAL015C	1.690950e-05	1.652399e-05	1.651074e-05	1.059050e-05	1.071664e-05	1.071234e-05
YFL036W	1.700885e-04	1.440847e-04	1.435006e-04	9.311899e-05	8.143150e-05	8.154154e-05
YJR133W	6.885856e-05	6.681453e-05	6.682863e-05	4.215162e-05	4.040726e-05	4.040726e-05
YIL157C	4.543066e-05	4.407530e-05	4.406653e-05	2.148141e-05	2.123271e-05	2.122849e-05
YIL051C	8.867920e-05	8.650160e-05	8.650160e-05	4.085321e-05	3.958770e-05	3.958770e-05
YPL057C	4.215162e-05	3.998186e-05	3.995117e-05	1.708119e-05	1.713206e-05	1.713206e-05
YNL074C	3.992166e-05	3.824939e-05	3.821467e-05	3.540675e-05	3.472135e-05	3.472135e-05
YDR365C	8.508360e-05	8.251032e-05	8.261431e-05	5.262354e-05	5.259681e-05	5.259681e-05
YPL151C	6.461889e-06	6.389036e-06	6.386142e-06	8.109040e-06	8.201099e-06	8.201099e-06
YKL007W	3.813769e-05	3.788764e-05	3.788764e-05	2.273690e-05	2.244176e-05	2.243570e-05
YNL169C	1.555744e-05	1.570922e-05	1.570922e-05	1.386736e-05	1.374290e-05	1.373600e-05
YFR034C	2.186772e-05	2.154742e-05	2.154065e-05	1.598666e-05	1.542054e-05	1.541086e-05
YLR180W	3.598488e-04	3.059973e-04	3.056450e-04	1.792789e-04	1.519747e-04	1.522083e-04
YDR460W	2.633970e-05	2.564529e-05	2.564529e-05	1.729580e-05	1.676988e-05	1.675905e-05
YOR360C	1.572913e-05	1.599391e-05	1.597702e-05	8.978221e-06	9.136285e-06	9.141111e-06
YOR335C	1.083255e-04	1.028211e-04	1.029200e-04	1.573986e-04	1.369440e-04	1.368126e-04
YDR416W	1.279564e-05	1.237088e-05	1.234961e-05	1.045100e-05	1.015713e-05	1.017464e-05
YJL003W	5.732758e-05	5.505004e-05	5.505004e-05	3.970705e-05	3.845564e-05	3.844179e-05
YLR193C	6.984577e-05	6.502264e-05	6.501113e-05	3.422638e-05	3.406602e-05	3.406602e-05
YOL065C	2.495009e-05	2.388993e-05	2.388993e-05	1.925145e-05	1.862246e-05	1.861527e-05
YBL022C	2.117018e-04	1.585589e-04	1.580208e-04	1.060526e-04	9.267581e-05	9.246590e-05
YGL164C	2.326538e-05	2.272394e-05	2.271390e-05	1.630858e-05	1.612880e-05	1.613593e-05
YOL130W	2.633970e-05	2.546778e-05	2.551169e-05	1.232886e-05	1.136357e-05	1.138314e-05
YPL255W	1.305318e-05	1.298250e-05	1.298250e-05	1.262395e-05	1.262686e-05	1.262197e-05
YOR095C	4.309809e-05	4.145062e-05	4.145062e-05	2.527201e-05	2.440804e-05	2.440169e-05
YEL038W	5.627731e-05	5.330957e-05	5.329736e-05	2.273690e-05	2.218926e-05	2.218418e-05
YDR392W	2.413456e-05	2.341050e-05	2.339463e-05	1.442536e-05	1.393383e-05	1.392911e-05
YOL025W	2.587292e-05	2.513844e-05	2.512180e-05	1.572913e-05	1.544150e-05	1.541086e-05
YLR051C	3.757970e-05	3.584602e-05	3.583032e-05	2.273690e-05	2.273607e-05	2.273109e-05
YPL208W	2.292200e-05	2.174180e-05	2.174180e-05	1.403905e-05	1.329083e-05	1.328306e-05
YOL147C	7.089201e-05	6.551850e-05	6.548732e-05	3.866618e-05	3.691982e-05	3.692861e-05
YNL280C	4.635350e-05	4.637517e-05	4.637517e-05	3.480583e-05	3.319325e-05	3.317865e-05
YDR007W	2.633970e-05	2.592086e-05	2.591501e-05	1.925145e-05	1.951450e-05	1.951450e-05
YOR284W	1.746749e-05	1.743369e-05	1.742088e-05	1.355617e-05	1.307238e-05	1.306598e-05
YBR233W	3.285420e-05	3.200950e-05	3.199622e-05	2.235059e-05	2.199445e-05	2.197620e-05
YPL122C	2.552954e-05	2.448508e-05	2.447247e-05	1.355617e-05	1.373598e-05	1.371477e-05
YIL022W	3.112120e-05	3.043208e-05	3.043208e-05	2.599632e-05	2.539502e-05	2.537303e-05
YNL248C	5.400779e-05	5.197740e-05	5.195573e-05	3.319758e-05	3.289402e-05	3.286660e-05
YMR313C	1.860762e-05	1.775332e-05	1.770762e-05	1.534819e-05	1.518520e-05	1.519499e-05
YGL179C	1.339656e-05	1.319188e-05	1.318447e-05	1.132018e-05	1.103755e-05	1.103755e-05
YGR120C	1.403905e-05	1.361710e-05	1.361350e-05	1.149187e-05	1.104281e-05	1.103990e-05
YBR025C	1.237067e-04	1.169671e-04	1.169208e-04	6.984577e-05	6.594211e-05	6.588990e-05
YML001W	5.118295e-05	5.052789e-05	5.051728e-05	3.025202e-05	2.960602e-05	2.959980e-05
YLL028W	4.856669e-05	4.624540e-05	4.619103e-05	2.892981e-05	2.754699e-05	2.751462e-05
YER016W	3.540675e-05	3.390214e-05	3.389041e-05	2.000595e-05	1.962551e-05	1.961872e-05
YDR386W	1.062269e-05	1.012083e-05	1.010801e-05	6.542369e-06	6.676330e-06	6.672097e-06
YKL128C	3.671052e-05	3.507305e-05	3.506263e-05	2.846303e-05	2.751016e-05	2.751833e-05
YER170W	2.952234e-05	2.828001e-05	2.827359e-05	2.000595e-05	1.941344e-05	1.940022e-05
YLR026C	3.688221e-05	3.549890e-05	3.549890e-05	2.256521e-05	2.219710e-05	2.218951e-05
YLR139C	2.846303e-05	2.792409e-05	2.790610e-05	2.657578e-05	2.646081e-05	2.635858e-05
YHR008C	7.275780e-05	6.877159e-05	6.875543e-05	4.111075e-05	3.882650e-05	3.882650e-05
YMR277W	1.476874e-05	1.465124e-05	1.462975e-05	1.339656e-05	1.257903e-05	1.254214e-05
YML049C	4.568820e-05	4.034012e-05	4.034012e-05	2.933724e-05	2.837298e-05	2.829557e-05
YGL125W	7.480433e-05	7.040674e-05	7.049157e-05	4.912468e-05	4.800799e-05	4.795022e-05
YDL033C	2.326538e-05	2.293922e-05	2.292000e-05	1.305318e-05	1.294140e-05	1.294140e-05
YMR255W	2.659724e-05	2.597893e-05	2.596906e-05	2.365168e-05	2.311582e-05	2.311143e-05
YGL247W	1.403905e-05	1.389185e-05	1.388356e-05	1.006470e-05	9.868107e-06	9.866143e-06
YER116C	8.280730e-06	8.220878e-06	8.220878e-06	1.534819e-05	1.542491e-05	1.542065e-05
YPR074C	2.604306e-04	2.328931e-04	2.324962e-04	1.180114e-04	1.070582e-04	1.065480e-04
YCR057C	6.043644e-05	5.517783e-05	5.507593e-05	3.025202e-05	2.898476e-05	2.895795e-05
YMR197C	3.482729e-05	3.403419e-05	3.401184e-05	1.886515e-05	1.837512e-05	1.837110e-05
YDR516C	7.480433e-05	6.935100e-05	6.945554e-05	3.709682e-05	3.693924e-05	3.692069e-05
YPL233W	2.495009e-05	2.420419e-05	2.419892e-05	1.555744e-05	1.518314e-05	1.517983e-05
YOR063W	1.393502e-04	1.323549e-04	1.323549e-04	5.687823e-05	5.392314e-05	5.388121e-05
YLL060C	1.149187e-05	1.134629e-05	1.134096e-05	8.495343e-06	8.444814e-06	8.440846e-06
YPR047W	2.633970e-05	2.593683e-05	2.592462e-05	1.973433e-05	1.945171e-05	1.942423e-05
YKL219W	2.365168e-05	2.234710e-05	2.231969e-05	1.630858e-05	1.630127e-05	1.628128e-05
YDR044W	1.565415e-04	1.285070e-04	1.284222e-04	8.743361e-05	7.656210e-05	7.656210e-05
YEL016C	7.765660e-06	7.698555e-06	7.690940e-06	5.453210e-06	5.513720e-06	5.510992e-06
YKL078W	2.430625e-05	2.339689e-05	2.336243e-05	2.169603e-05	2.071934e-05	2.071934e-05
YAL027W	2.625386e-05	2.582346e-05	2.580988e-05	2.000595e-05	1.990519e-05	1.989996e-05
YPL215W	2.413456e-05	2.376126e-05	2.374525e-05	1.777868e-05	1.694309e-05	1.693739e-05
YIR037W	8.447396e-05	7.982756e-05	7.980122e-05	4.748021e-05	4.593868e-05	4.592352e-05
YGL012W	1.037107e-04	9.466189e-05	9.457199e-05	3.883787e-05	3.731039e-05	3.727495e-05
YGR129W	2.822695e-05	2.754723e-05	2.753528e-05	2.300784e-05	2.184226e-05	2.183278e-05
YMR073C	1.816498e-05	1.813667e-05	1.812931e-05	1.746749e-05	1.719076e-05	1.718727e-05
YAR018C	1.656612e-05	1.615355e-05	1.616062e-05	1.045100e-05	1.032813e-05	1.032362e-05
YMR139W	1.476874e-05	1.506810e-05	1.506250e-05	1.598666e-05	1.541067e-05	1.541067e-05
YDL080C	4.197727e-06	4.232986e-06	4.232986e-06	7.186206e-06	7.078864e-06	7.074540e-06
YOR172W	8.978221e-06	8.923838e-06	8.916811e-06	7.272051e-06	7.209163e-06	7.197810e-06
YDR213W	2.986572e-05	3.019542e-05	3.019542e-05	2.587292e-05	2.452089e-05	2.454330e-05
YNL053W	1.059050e-05	1.092793e-05	1.092256e-05	8.109040e-06	7.987731e-06	7.983810e-06
YNL322C	5.156925e-05	4.893403e-05	4.894944e-05	2.952234e-05	2.948182e-05	2.950040e-05
YGR208W	4.803821e-05	4.682809e-05	4.681353e-05	2.880641e-05	2.821756e-05	2.820001e-05
YBL058W	5.850794e-05	5.460491e-05	5.455851e-05	3.688221e-05	3.476848e-05	3.479806e-05
YKR079C	4.470635e-05	4.142915e-05	4.146394e-05	3.042371e-05	3.035541e-05	3.025354e-05
YNL197C	7.243588e-05	6.394032e-05	6.389795e-05	2.691916e-05	2.489517e-05	2.489517e-05
YLR439W	2.691916e-05	2.594650e-05	2.592985e-05	1.598666e-05	1.566367e-05	1.565865e-05
YCL051W	2.235059e-05	2.180190e-05	2.180190e-05	1.442536e-05	1.383623e-05	1.382814e-05
YOR127W	8.634841e-06	8.194294e-06	8.177773e-06	1.241470e-05	1.219034e-05	1.215347e-05
YLL013C	4.576936e-04	3.795320e-04	3.792646e-04	2.465015e-04	2.028397e-04	2.001847e-04
YJL047C	6.204354e-06	6.248155e-06	6.242883e-06	1.006470e-05	1.029901e-05	1.028164e-05
YER038C	1.006470e-05	1.008843e-05	1.008373e-05	8.109040e-06	7.811230e-06	7.803954e-06
YDR275W	1.337510e-05	1.287826e-05	1.287521e-05	1.110557e-05	1.086382e-05	1.086124e-05
YHR049W	9.635918e-05	9.021889e-05	9.017470e-05	5.863135e-05	5.535512e-05	5.531445e-05
YEL061C	4.748021e-05	4.702811e-05	4.712235e-05	3.992166e-05	3.934712e-05	3.915078e-05
YML027W	3.553015e-05	3.286345e-05	3.283803e-05	1.816498e-05	1.790347e-05	1.789654e-05
YPL001W	1.500481e-05	1.455522e-05	1.454427e-05	1.526234e-05	1.491401e-05	1.491401e-05
YDR228C	1.826424e-05	1.804789e-05	1.801392e-05	1.149187e-05	1.100624e-05	1.098552e-05
YHR194W	8.280730e-06	8.057800e-06	8.057800e-06	5.624900e-06	5.461174e-06	5.461174e-06
YGR288W	5.624900e-06	5.351887e-06	5.349346e-06	5.882435e-06	5.967963e-06	5.965129e-06
YOR295W	1.023639e-05	9.922457e-06	9.920175e-06	7.508125e-06	7.375009e-06	7.373313e-06
YLR102C	1.607251e-05	1.621582e-05	1.621149e-05	1.110557e-05	1.095406e-05	1.094821e-05
YOR158W	4.635350e-05	4.404428e-05	4.401611e-05	3.247326e-05	3.154015e-05	3.155025e-05
YPR178W	1.860762e-05	1.799071e-05	1.797391e-05	1.110557e-05	1.127867e-05	1.127867e-05
YNL159C	1.425367e-05	1.427587e-05	1.426756e-05	1.279564e-05	1.290673e-05	1.290297e-05
YAL014C	1.630858e-05	1.586600e-05	1.586193e-05	8.978221e-06	8.922251e-06	8.919959e-06
YFL037W	8.951619e-05	8.830594e-05	8.814399e-05	5.662069e-05	5.582425e-05	5.577301e-05
YJR132W	4.272302e-05	4.296510e-05	4.282984e-05	4.050983e-05	3.760517e-05	3.752625e-05
YBR243C	5.352491e-05	4.432180e-05	4.426201e-05	3.259667e-05	2.911253e-05	2.909944e-05
YLR181C	2.880641e-05	2.870729e-05	2.870729e-05	1.852177e-05	1.790133e-05	1.789539e-05
YPL058C	4.699733e-05	4.436567e-05	4.416461e-05	1.973433e-05	1.856829e-05	1.851220e-05
YCR073C	5.453210e-06	5.429807e-06	5.429807e-06	3.274893e-06	3.167130e-06	3.162913e-06
YNR011C	2.599632e-05	2.520501e-05	2.516079e-05	1.729580e-05	1.610777e-05	1.602314e-05
YIL050W	1.903684e-05	1.897791e-05	1.896702e-05	1.313902e-05	1.284476e-05	1.283002e-05
YLR309C	6.868687e-05	6.556637e-05	6.550660e-05	5.066788e-05	4.792484e-05	4.792484e-05
YIL068C	1.886515e-05	1.863546e-05	1.859041e-05	1.337510e-05	1.334085e-05	1.331931e-05
YDR153C	3.366839e-05	3.339768e-05	3.342528e-05	1.833667e-05	1.891699e-05	1.892480e-05
YJL065C	1.973433e-05	1.925014e-05	1.924688e-05	1.110557e-05	1.106402e-05	1.106215e-05
YKR020W	5.732758e-05	5.580751e-05	5.578898e-05	4.149705e-05	4.077489e-05	4.076135e-05
YDR308C	3.726851e-05	3.687091e-05	3.687615e-05	2.633970e-05	2.589052e-05	2.589052e-05
YLR372W	8.761871e-05	8.409063e-05	8.403228e-05	3.688221e-05	3.538889e-05	3.537661e-05
YMR004W	2.413456e-05	2.322416e-05	2.322416e-05	2.169603e-05	2.152497e-05	2.152497e-05
YER083C	3.953536e-05	3.789824e-05	3.790912e-05	2.452086e-05	2.395747e-05	2.394372e-05
YPL176C	2.343707e-05	2.202671e-05	2.204402e-05	1.833667e-05	1.836548e-05	1.832230e-05
YBR248C	6.183142e-05	6.154392e-05	6.154392e-05	2.691916e-05	2.632498e-05	2.625214e-05
YHR172W	4.197993e-05	3.989873e-05	3.989873e-05	2.822695e-05	2.724860e-05	2.724860e-05
YDL168W	7.243588e-05	6.908345e-05	6.908345e-05	4.786652e-05	4.475914e-05	4.472443e-05
YDL240W	5.569786e-05	5.001428e-05	4.991252e-05	3.709682e-05	3.433931e-05	3.447961e-05
YBR234C	3.709682e-05	3.563826e-05	3.563826e-05	2.745435e-05	2.687576e-05	2.688613e-05
YFR013W	2.625386e-05	2.656588e-05	2.654493e-05	1.816498e-05	1.783586e-05	1.784994e-05
YBR261C	5.226674e-05	5.140956e-05	5.138551e-05	3.482729e-05	3.339769e-05	3.338988e-05
YPR088C	4.050983e-05	3.969872e-05	3.965564e-05	4.166874e-05	3.773957e-05	3.776008e-05
YHR013C	5.569786e-05	5.422616e-05	5.421315e-05	4.943587e-05	4.578744e-05	4.577646e-05
YNL253W	2.933724e-05	2.862303e-05	2.853820e-05	1.966257e-05	1.956289e-05	1.955459e-05
YOL040C	2.022204e-04	1.904934e-04	1.904660e-04	6.950239e-05	6.592684e-05	6.589837e-05
YGR072W	3.090659e-05	3.109372e-05	3.108163e-05	1.630858e-05	1.603290e-05	1.602666e-05
YNL287W	1.166506e-04	1.084957e-04	1.075848e-04	7.054863e-05	6.226136e-05	6.220306e-05
YIL023C	1.267224e-05	1.289885e-05	1.289436e-05	9.149911e-06	8.862415e-06	8.859331e-06
YOL146W	3.540675e-05	3.417636e-05	3.417636e-05	2.788357e-05	2.727625e-05	2.728160e-05
YHR144C	3.922417e-05	3.868757e-05	3.866328e-05	2.070881e-05	2.016880e-05	2.016247e-05
YPL123C	2.745435e-05	2.744634e-05	2.742242e-05	1.526234e-05	1.515317e-05	1.515317e-05
YBR229C	7.458972e-05	6.861626e-05	6.841965e-05	4.111075e-05	4.148972e-05	4.148972e-05
YDR297W	5.156925e-05	4.962071e-05	4.962071e-05	3.671052e-05	3.606218e-05	3.604952e-05
YGR123C	1.369103e-04	1.208199e-04	1.206955e-04	9.496265e-05	8.202542e-05	8.206766e-05
YMR314W	6.347857e-05	6.039890e-05	6.037040e-05	4.472781e-05	4.313754e-05	4.312736e-05
YNL247W	1.447363e-04	1.311438e-04	1.308414e-04	6.347857e-05	5.718051e-05	5.704876e-05
YOR054C	3.456976e-05	3.448087e-05	3.452750e-05	1.746749e-05	1.702866e-05	1.701716e-05
YMR184W	4.050983e-05	3.922056e-05	3.921272e-05	2.292200e-05	2.223143e-05	2.222698e-05
YPL118W	6.159535e-05	5.784338e-05	5.782337e-05	2.148141e-05	2.082839e-05	2.082118e-05
YGR090W	4.822331e-05	4.707280e-05	4.730670e-05	4.197993e-05	3.916970e-05	3.902409e-05
YFR028C	3.189381e-05	3.192998e-05	3.191233e-05	2.169603e-05	2.077154e-05	2.076005e-05
YNL132W	1.003480e-04	9.415076e-05	9.385250e-05	7.610273e-05	7.223048e-05	7.215421e-05
YDL120W	4.050983e-05	3.835039e-05	3.833689e-05	2.745435e-05	2.674134e-05	2.674134e-05
YKL048C	2.430625e-05	2.260590e-05	2.262042e-05	1.534819e-05	1.408015e-05	1.407111e-05
YBR152W	4.050983e-05	3.855105e-05	3.852847e-05	2.235059e-05	2.243656e-05	2.243656e-05
YDR292C	3.259667e-05	3.075462e-05	3.075462e-05	2.762604e-05	2.657680e-05	2.652715e-05
YER166W	8.761871e-05	8.513018e-05	8.459644e-05	4.395520e-05	3.959399e-05	3.928369e-05
YNL137C	3.129289e-05	3.130495e-05	3.127441e-05	2.382337e-05	2.358357e-05	2.354906e-05
YAL036C	4.496388e-05	4.554369e-05	4.552680e-05	3.163627e-05	3.026508e-05	3.024263e-05
YCL028W	1.029381e-04	9.389075e-05	9.389075e-05	2.625386e-05	2.533475e-05	2.531414e-05
YHR208W	9.081996e-05	8.483194e-05	8.469803e-05	6.397545e-05	5.668140e-05	5.665901e-05
YDL065C	4.699733e-05	4.667849e-05	4.666244e-05	4.716902e-05	4.476014e-05	4.471398e-05
YGL244W	5.313861e-05	5.105963e-05	5.097391e-05	3.482729e-05	3.424161e-05	3.429919e-05
YMR167W	2.012935e-05	1.943675e-05	1.942177e-05	1.207132e-05	1.205252e-05	1.205252e-05
YOR249C	1.442536e-05	1.441373e-05	1.439394e-05	1.006470e-05	1.003676e-05	1.002986e-05
YNL229C	3.155043e-05	3.074498e-05	3.074498e-05	2.933724e-05	2.894532e-05	2.893502e-05
YDL030W	2.217890e-05	2.142412e-05	2.140132e-05	1.093388e-05	1.098781e-05	1.098197e-05
YOR301W	1.826424e-05	1.814067e-05	1.811690e-05	1.500481e-05	1.478736e-05	1.478090e-05
YKL218C	1.209279e-05	1.168185e-05	1.167419e-05	1.207132e-05	1.150457e-05	1.150079e-05
YEL011W	1.903684e-05	1.857139e-05	1.857139e-05	1.149187e-05	1.132284e-05	1.131485e-05
YOR140W	3.796600e-05	3.711758e-05	3.711758e-05	2.933724e-05	2.754674e-05	2.752560e-05
YLL063C	5.238598e-06	5.228622e-06	5.226133e-06	3.274893e-06	3.324784e-06	3.323202e-06
YDR515W	1.134395e-04	1.048664e-04	1.049135e-04	6.711751e-05	6.279577e-05	6.276759e-05
YOR254C	6.837568e-05	6.627509e-05	6.640738e-05	6.099443e-05	5.591859e-05	5.603013e-05
YOR201C	1.816498e-05	1.817913e-05	1.817160e-05	1.174941e-05	1.128605e-05	1.129072e-05
YOR276W	9.872227e-05	9.070414e-05	9.070414e-05	5.439409e-05	5.097244e-05	5.096413e-05
YMR309C	2.165186e-04	1.890023e-04	1.894648e-04	1.131820e-04	1.041672e-04	1.042521e-04
YOR089C	5.629878e-05	5.471792e-05	5.472952e-05	4.009335e-05	3.913216e-05	3.914046e-05
YHR119W	2.326538e-05	2.354768e-05	2.357316e-05	1.690950e-05	1.717935e-05	1.714221e-05
YOR230W	5.955418e-05	5.976577e-05	5.981826e-05	3.343365e-05	3.223730e-05	3.223730e-05
YLR186W	2.745435e-05	2.785246e-05	2.784539e-05	2.169603e-05	2.155350e-05	2.154802e-05
YMR180C	9.463782e-06	9.545637e-06	9.542564e-06	8.495343e-06	8.314216e-06	8.308864e-06
YGL163C	2.096634e-05	2.007553e-05	2.005747e-05	1.305318e-05	1.354337e-05	1.350683e-05
YOR336W	8.408766e-05	7.514934e-05	7.587293e-05	6.043644e-05	5.079322e-05	5.079322e-05
YBL021C	2.430625e-05	2.438641e-05	2.438285e-05	1.633004e-05	1.615984e-05	1.615749e-05
YLR007W	1.207132e-05	1.159224e-05	1.159224e-05	8.667033e-06	8.374979e-06	8.374979e-06
YPL252C	4.111075e-05	3.931396e-05	3.930028e-05	3.112120e-05	2.916833e-05	2.916325e-05
YOR094W	5.296692e-05	5.103551e-05	5.102607e-05	3.905248e-05	3.770289e-05	3.768895e-05
YER157W	2.343707e-05	2.180562e-05	2.178812e-05	1.468289e-05	1.411823e-05	1.411823e-05
YEL037C	6.397545e-05	6.168664e-05	6.168664e-05	3.294005e-05	3.243428e-05	3.240834e-05
YMR054W	7.749235e-05	7.237525e-05	7.263397e-05	5.995356e-05	5.660987e-05	5.671087e-05
YOR126C	3.285420e-05	3.225306e-05	3.222984e-05	3.259667e-05	3.171257e-05	3.170496e-05
YCL050C	9.259051e-05	8.719143e-05	8.713512e-05	5.139756e-05	4.961461e-05	4.956657e-05
YGR047C	4.982217e-05	4.709122e-05	4.704292e-05	2.986572e-05	2.897559e-05	2.897559e-05
YKR078W	8.978221e-06	8.482758e-06	8.472808e-06	1.386736e-05	1.363667e-05	1.363667e-05
YPR079W	2.561539e-05	2.450349e-05	2.449410e-05	1.795037e-05	1.765200e-05	1.764524e-05
YOR191W	4.999386e-05	4.807939e-05	4.769165e-05	2.452086e-05	2.390765e-05	2.386896e-05
YDR272W	7.042523e-05	6.833620e-05	6.833620e-05	5.118295e-05	4.828224e-05	4.826892e-05
YOR159C	7.179204e-05	7.011283e-05	7.010610e-05	3.456976e-05	3.422004e-05	3.421347e-05
YLR103C	1.925145e-05	1.852637e-05	1.849019e-05	1.500481e-05	1.445562e-05	1.443679e-05
YEL062W	2.130972e-05	2.105596e-05	2.099105e-05	1.555744e-05	1.521805e-05	1.519928e-05
YPR031W	1.442536e-05	1.416234e-05	1.413049e-05	1.110557e-05	1.099846e-05	1.100671e-05
YBR006W	4.856669e-05	4.804638e-05	4.802240e-05	2.382337e-05	2.242710e-05	2.240473e-05
YLR038C	1.115348e-04	1.069341e-04	1.069341e-04	5.816456e-05	5.607023e-05	5.606547e-05
YPR085C	5.238598e-06	5.332878e-06	5.330506e-06	3.596812e-06	3.592798e-06	3.589603e-06
YNL212W	4.472781e-05	4.408408e-05	4.418789e-05	3.482729e-05	3.349526e-05	3.352153e-05
YER015W	1.795037e-05	1.724878e-05	1.723593e-05	8.495343e-06	8.441289e-06	8.434994e-06
YLR353W	4.723527e-06	4.676006e-06	4.673177e-06	2.845668e-06	2.943304e-06	2.941523e-06
YML006C	1.656612e-05	1.660047e-05	1.658759e-05	1.386736e-05	1.398905e-05	1.401077e-05
YPR046W	1.942314e-05	1.889167e-05	1.888822e-05	1.630858e-05	1.571397e-05	1.571110e-05
YDR439W	2.047273e-05	2.004117e-05	2.002718e-05	1.337510e-05	1.325016e-05	1.324091e-05
YBR024W	1.630858e-05	1.596451e-05	1.596451e-05	2.745435e-05	2.696011e-05	2.694377e-05
YLR401C	3.384008e-05	3.323815e-05	3.328271e-05	2.105219e-05	2.057169e-05	2.057169e-05
YER171W	1.572913e-05	1.597892e-05	1.597892e-05	1.442536e-05	1.510547e-05	1.509368e-05
YDL047W	4.111075e-05	3.875169e-05	3.875169e-05	3.073490e-05	2.985082e-05	2.982280e-05
YML046W	1.708119e-05	1.612540e-05	1.611523e-05	1.149187e-05	1.155414e-05	1.154685e-05
YGL124C	9.721317e-06	9.689468e-06	9.683209e-06	6.928671e-06	6.971869e-06	6.967366e-06
YMR276W	8.653223e-05	7.854504e-05	7.854504e-05	3.726851e-05	3.607135e-05	3.609842e-05
YMR149W	5.694127e-05	5.489729e-05	5.486567e-05	3.796600e-05	3.582345e-05	3.581314e-05
YLR165C	1.337510e-05	1.335737e-05	1.335395e-05	7.272051e-06	7.242809e-06	7.240955e-06
YLR025W	4.272302e-05	4.077346e-05	4.076360e-05	3.319758e-05	3.219862e-05	3.219083e-05
YER139C	2.633970e-05	2.585108e-05	2.584519e-05	2.148141e-05	2.043031e-05	2.042100e-05
YLR138W	5.008843e-05	4.835178e-05	4.849498e-05	3.259667e-05	3.312012e-05	3.308746e-05
YDR122W	3.285420e-05	3.355016e-05	3.340739e-05	2.186772e-05	2.109670e-05	2.098460e-05
YDR341C	1.278229e-04	1.218122e-04	1.218864e-04	6.728920e-05	6.088838e-05	6.096259e-05
YJL013C	2.413456e-05	2.401210e-05	2.401210e-05	1.598666e-05	1.552338e-05	1.551535e-05
YJL173C	6.287766e-05	6.056791e-05	6.056040e-05	4.472781e-05	4.239727e-05	4.239202e-05
YKL127W	8.985957e-05	7.805962e-05	7.792580e-05	4.895299e-05	4.680385e-05	4.675033e-05
YDR309C	4.395520e-05	4.113028e-05	4.114612e-05	2.892981e-05	2.867710e-05	2.866606e-05
YKR021W	1.093388e-05	1.094242e-05	1.095246e-05	1.267224e-05	1.237942e-05	1.239079e-05
YLR386W	2.326538e-05	2.332944e-05	2.328833e-05	1.708119e-05	1.705489e-05	1.700981e-05
YLR371W	2.292200e-05	2.176516e-05	2.179478e-05	2.047273e-05	1.874076e-05	1.874076e-05
YKL067W	9.496265e-05	8.799217e-05	8.800581e-05	5.629878e-05	5.260212e-05	5.261843e-05
YMR005W	2.130972e-05	2.098317e-05	2.096681e-05	1.665196e-05	1.642345e-05	1.642345e-05
YLR262C	1.199671e-04	1.126335e-04	1.124870e-04	5.243843e-05	4.858592e-05	4.856483e-05
YER044C	9.133503e-05	8.570889e-05	8.568319e-05	5.850794e-05	5.595833e-05	5.595833e-05
YMR072W	7.995905e-05	7.387250e-05	7.388617e-05	4.018791e-05	3.991977e-05	3.991977e-05
YJR033C	5.557446e-05	4.931868e-05	4.911792e-05	3.757970e-05	3.445281e-05	3.426608e-05
YDL087C	2.986572e-05	2.881090e-05	2.880332e-05	1.708119e-05	1.678413e-05	1.678413e-05
YKR056W	2.599632e-05	2.599422e-05	2.596091e-05	2.326538e-05	2.229931e-05	2.227074e-05
YGL011C	6.012525e-05	5.779432e-05	5.777964e-05	2.952234e-05	2.867861e-05	2.867133e-05
YMR123W	5.897473e-05	5.685911e-05	5.685206e-05	4.342001e-05	4.058138e-05	4.057132e-05
YNL323W	9.693864e-05	9.476603e-05	9.464781e-05	5.188044e-05	5.030025e-05	5.025842e-05
YDR406W	6.603372e-05	6.304424e-05	6.304424e-05	4.197993e-05	4.142462e-05	4.142462e-05
YCL043C	1.098949e-04	9.998307e-05	9.977368e-05	5.335322e-05	4.947574e-05	4.947574e-05
YPL091W	8.182082e-05	7.813239e-05	7.809450e-05	5.531692e-05	5.212548e-05	5.215076e-05
YML068W	6.204354e-06	6.175313e-06	6.172436e-06	6.542369e-06	6.688539e-06	6.685422e-06
YIR008C	2.235059e-05	2.257984e-05	2.257056e-05	9.463782e-06	9.472327e-06	9.468436e-06
YLR240W	3.259667e-05	3.244967e-05	3.247816e-05	1.729580e-05	1.686619e-05	1.686619e-05
YOR039W	2.495009e-05	2.379478e-05	2.378860e-05	1.690950e-05	1.669763e-05	1.669328e-05
YPL217C	1.546368e-04	1.424650e-04	1.421278e-04	9.725217e-05	8.350259e-05	8.380011e-05
YDL234C	2.796942e-05	2.612103e-05	2.606250e-05	1.500481e-05	1.460511e-05	1.460511e-05
YDR036C	7.935814e-05	7.230372e-05	7.241272e-05	3.813769e-05	3.581053e-05	3.577461e-05
YNL136W	3.112120e-05	3.065905e-05	3.064595e-05	2.365168e-05	2.369993e-05	2.367970e-05
YKL049C	4.543066e-05	4.377351e-05	4.378363e-05	2.169603e-05	2.119246e-05	2.118757e-05
YDR293C	6.603372e-05	5.819712e-05	5.841591e-05	1.852177e-05	1.801058e-05	1.798807e-05
YBR155W	7.112808e-05	6.658107e-05	6.650380e-05	4.905908e-03	5.061708e-04	5.061218e-04
YNR038W	4.786652e-05	4.724931e-05	4.721950e-05	3.610960e-05	3.413405e-05	3.411253e-05
YCL029C	3.212988e-05	3.148762e-05	3.150154e-05	1.925145e-05	1.898258e-05	1.896580e-05
YLR195C	3.970705e-05	3.826744e-05	3.823248e-05	2.469255e-05	2.467304e-05	2.465050e-05
YOR071C	4.678272e-05	4.444310e-05	4.438981e-05	2.186772e-05	2.123752e-05	2.118659e-05
YAL017W	5.732758e-05	5.565685e-05	5.580829e-05	3.587353e-05	3.199417e-05	3.173476e-05
YFL038C	9.220421e-05	8.614630e-05	8.611046e-05	6.484463e-05	6.072107e-05	6.072107e-05
YNR013C	3.613107e-05	3.805300e-05	3.798499e-05	2.000595e-05	2.117376e-05	2.121171e-05
YJR131W	2.745435e-05	2.778484e-05	2.776953e-05	2.895094e-05	2.828941e-05	2.827382e-05
YNL158W	3.671052e-05	3.563275e-05	3.563275e-05	1.729580e-05	1.657459e-05	1.657128e-05
YNR012W	2.382337e-05	2.292426e-05	2.288968e-05	1.279564e-05	1.232443e-05	1.231824e-05
YBR109C	6.428664e-05	6.026779e-05	6.025881e-05	3.535846e-05	3.463311e-05	3.462795e-05
YJL151C	4.661103e-05	4.514607e-05	4.513998e-05	3.187235e-05	3.125293e-05	3.124871e-05
YNL110C	6.711751e-05	6.377052e-05	6.374222e-05	4.111075e-05	3.978405e-05	3.977522e-05
YPL153C	2.343707e-05	2.319287e-05	2.321196e-05	2.300784e-05	2.223811e-05	2.223811e-05
YHR072W	6.547734e-06	6.586184e-06	6.576534e-06	1.852177e-05	1.874411e-05	1.868926e-05
YKL001C	4.253792e-05	4.178386e-05	4.177533e-05	1.852177e-05	1.797858e-05	1.797492e-05
YBR173C	5.017427e-05	4.968052e-05	4.967307e-05	2.820549e-05	2.729168e-05	2.729168e-05
YGL253W	1.158736e-03	7.908989e-04	7.889718e-04	4.676314e-04	3.399889e-04	3.403211e-04
YHL032C	5.882435e-06	5.591140e-06	5.587166e-06	4.197727e-06	4.074557e-06	4.074557e-06
YMR308C	7.080616e-05	7.392969e-05	7.352746e-05	3.992166e-05	3.912892e-05	3.895843e-05
YMR183C	1.072652e-04	1.004362e-04	1.004064e-04	3.610960e-05	3.530347e-05	3.531396e-05
YDR414C	1.442536e-05	1.491695e-05	1.490609e-05	1.045100e-05	1.043039e-05	1.042280e-05
YOR337W	1.209279e-05	1.244099e-05	1.244099e-05	1.174941e-05	1.188706e-05	1.187801e-05
YHR118C	2.691916e-05	2.758182e-05	2.756977e-05	2.012935e-05	1.973139e-05	1.974002e-05
YGR024C	1.665196e-05	1.646069e-05	1.645282e-05	1.093388e-05	1.082131e-05	1.081356e-05
YOL023W	3.636714e-05	3.493249e-05	3.490881e-05	2.413456e-05	2.238036e-05	2.236519e-05
YPL253C	1.232886e-05	1.184898e-05	1.184129e-05	1.925145e-05	1.877770e-05	1.875333e-05
YBL020W	2.430625e-05	2.423993e-05	2.425389e-05	1.729580e-05	1.730849e-05	1.730849e-05
YER154W	6.159535e-05	5.415653e-05	5.415653e-05	3.813769e-05	3.337690e-05	3.333648e-05
YBR208C	2.657578e-05	2.605378e-05	2.581563e-05	2.625386e-05	2.459632e-05	2.446093e-05
YEL036C	1.690950e-05	1.671792e-05	1.671792e-05	1.816498e-05	1.829108e-05	1.829108e-05
YBR260C	4.577404e-05	4.412835e-05	4.409889e-05	2.933724e-05	2.866747e-05	2.866747e-05
YCL034W	2.952234e-05	2.848925e-05	2.847911e-05	1.690950e-05	1.682595e-05	1.682595e-05
YNL231C	3.482729e-05	3.467062e-05	3.468286e-05	2.952234e-05	2.969924e-05	2.967828e-05
YPL124W	1.795037e-05	1.782591e-05	1.782591e-05	1.132018e-05	1.134336e-05	1.134047e-05
YAL042W	5.422240e-05	5.166434e-05	5.159976e-05	3.187235e-05	3.002739e-05	3.002739e-05
YLL021W	1.089801e-04	9.885440e-05	9.827545e-05	7.877868e-05	7.141034e-05	7.120093e-05
YAL035W	2.443522e-04	2.051185e-04	2.056341e-04	1.260607e-04	1.060712e-04	1.062842e-04
YOL041C	5.270938e-05	4.973421e-05	4.968837e-05	3.709682e-05	3.631812e-05	3.628466e-05
YIL071C	3.017358e-06	2.916002e-06	2.914702e-06	3.596812e-06	3.668259e-06	3.666623e-06
YNL286W	1.746749e-05	1.734917e-05	1.733921e-05	1.386736e-05	1.382088e-05	1.381295e-05
YDR001C	3.578769e-05	3.473324e-05	3.468093e-05	2.217890e-05	2.201055e-05	2.194435e-05
YIL162W	1.315934e-04	1.048910e-04	1.047232e-04	6.313519e-05	5.862296e-05	5.868559e-05
YOL141W	5.897473e-05	5.569736e-05	5.573620e-05	3.726851e-05	3.527435e-05	3.527435e-05
YOL109W	2.949209e-04	2.687847e-04	2.687847e-04	1.247569e-04	1.170893e-04	1.170758e-04
YBR195C	2.413456e-05	2.370286e-05	2.366268e-05	1.729580e-05	1.705770e-05	1.704325e-05
YML130C	5.973895e-05	5.801043e-05	5.787948e-05	3.726851e-05	3.438456e-05	3.436514e-05
YLR328W	3.319758e-05	3.178622e-05	3.174781e-05	2.012935e-05	2.018781e-05	2.017154e-05
YBR228W	1.209279e-05	1.196021e-05	1.195656e-05	8.109040e-06	8.053576e-06	8.051111e-06
YGR046W	2.130972e-05	2.056129e-05	2.055333e-05	1.729580e-05	1.649962e-05	1.650601e-05
YDR384C	5.101126e-05	5.042515e-05	5.039722e-05	3.405469e-05	3.257628e-05	3.256726e-05
YLR039C	2.495009e-05	2.502829e-05	2.497538e-05	1.973433e-05	1.986318e-05	1.984218e-05
YNL097C	3.090659e-05	2.964476e-05	2.962508e-05	2.000595e-05	2.020762e-05	2.020762e-05
YER063W	6.885856e-05	6.244526e-05	6.244526e-05	2.582463e-05	2.543040e-05	2.543040e-05
YDR481C	4.912468e-05	4.710796e-05	4.710796e-05	3.813769e-05	3.638110e-05	3.633980e-05
YER014W	2.657578e-05	2.609074e-05	2.607663e-05	1.886515e-05	1.817164e-05	1.815198e-05
YPR041W	5.758511e-05	5.486575e-05	5.488808e-05	3.482729e-05	3.385081e-05	3.382327e-05
YNL213C	2.495009e-05	2.397262e-05	2.396745e-05	1.500481e-05	1.433102e-05	1.432793e-05
YDL046W	7.937960e-05	7.743848e-05	7.739784e-05	5.335322e-05	5.180178e-05	5.177460e-05
YBR058C	3.970705e-05	3.770556e-05	3.764655e-05	3.189381e-05	3.204664e-05	3.212204e-05
YLR024C	7.772842e-05	7.562813e-05	7.464045e-05	3.992166e-05	3.730475e-05	3.688716e-05
YLR071C	3.294005e-05	3.251585e-05	3.234008e-05	2.217890e-05	2.266288e-05	2.256478e-05
YEL058W	4.496388e-05	4.220799e-05	4.220799e-05	2.659724e-05	2.638771e-05	2.634351e-05
YJR001W	2.430625e-05	2.459904e-05	2.458419e-05	2.012935e-05	1.964101e-05	1.962915e-05
YDR434W	3.155043e-05	3.132640e-05	3.134320e-05	2.169603e-05	2.103436e-05	2.102309e-05
YLR006C	1.339656e-05	1.324810e-05	1.324810e-05	8.978221e-06	8.719992e-06	8.719992e-06
YER149C	2.892981e-05	2.766142e-05	2.764975e-05	2.326538e-05	2.318552e-05	2.318552e-05
YER114C	4.504973e-05	4.410081e-05	4.400902e-05	1.262395e-05	1.235284e-05	1.233998e-05
YHR127W	2.788357e-05	2.711333e-05	2.711333e-05	1.598666e-05	1.573784e-05	1.573784e-05
YDL031W	7.440495e-05	7.397763e-05	7.390387e-05	5.226674e-05	5.140781e-05	5.151052e-05
YMR257C	1.526234e-05	1.547521e-05	1.546280e-05	1.149187e-05	1.111566e-05	1.110674e-05
YDR046C	5.732758e-05	5.454356e-05	5.447745e-05	4.306640e-05	4.129565e-05	4.127060e-05
YMR228W	2.096634e-05	2.055958e-05	2.055253e-05	1.690950e-05	1.719463e-05	1.719463e-05
YOR202W	2.382337e-05	2.343723e-05	2.343202e-05	2.217890e-05	2.153617e-05	2.152661e-05
YGL245W	1.641706e-04	1.519391e-04	1.519391e-04	6.868687e-05	6.450297e-05	6.427424e-05
YHL014C	2.413456e-05	2.416635e-05	2.416635e-05	1.995766e-05	1.999781e-05	1.999781e-05
YGR006W	1.062269e-05	1.076362e-05	1.076090e-05	1.149187e-05	1.180309e-05	1.179712e-05
YER045C	4.197727e-06	4.059404e-06	4.057411e-06	6.225815e-06	6.245731e-06	6.242665e-06
YGL198W	1.816498e-05	1.792174e-05	1.792174e-05	1.555744e-05	1.559205e-05	1.558835e-05
YKL104C	6.493919e-05	6.433248e-05	6.414775e-05	3.688221e-05	3.645384e-05	3.640147e-05
YJR065C	7.112808e-05	6.584794e-05	6.587766e-05	3.259667e-05	3.216452e-05	3.213552e-05
YML069W	7.147146e-05	6.540673e-05	6.537049e-05	3.317612e-05	3.130153e-05	3.128420e-05
YKR019C	9.149911e-06	8.918195e-06	8.918195e-06	8.978221e-06	9.047448e-06	9.041867e-06
YGR279C	6.988846e-04	4.058146e-04	4.059720e-04	2.615144e-04	2.106400e-04	2.104766e-04
YMR275C	4.748021e-05	4.662688e-05	4.649015e-05	2.561539e-05	2.500746e-05	2.495857e-05
YBL056W	6.157389e-05	6.036102e-05	6.027596e-05	3.343365e-05	3.222106e-05	3.219079e-05
YIL020C	5.270938e-05	4.935215e-05	4.932620e-05	2.952234e-05	2.807764e-05	2.806287e-05
YLL015W	6.043644e-05	5.758156e-05	5.785147e-05	3.866618e-05	3.435223e-05	3.429863e-05
YMR202W	1.194520e-04	1.048499e-04	1.048734e-04	6.467294e-05	5.916935e-05	5.919586e-05
YKR077W	2.657578e-05	2.637078e-05	2.636115e-05	2.880641e-05	2.704028e-05	2.702055e-05
YDR173C	1.886515e-05	1.910726e-05	1.910044e-05	1.468289e-05	1.429433e-05	1.429433e-05
YMR100W	5.973895e-05	5.284613e-05	5.294491e-05	3.351950e-05	3.133564e-05	3.127721e-05
YCL057W	1.016343e-04	8.210409e-05	8.204552e-05	5.043181e-05	4.239963e-05	4.249049e-05
YBR072W	6.287766e-05	5.940020e-05	5.937455e-05	3.970705e-05	3.784398e-05	3.783581e-05
YBR005W	1.690950e-05	1.639299e-05	1.638947e-05	1.093388e-05	1.069485e-05	1.069255e-05
YGR231C	6.798937e-05	6.428333e-05	6.424323e-05	3.992166e-05	3.855826e-05	3.849816e-05
YEL063C	6.183142e-05	5.960195e-05	5.963724e-05	4.018791e-05	3.693579e-05	3.684847e-05
YDR326C	4.960756e-05	4.685310e-05	4.644977e-05	4.601012e-05	4.276197e-05	4.270036e-05
YML021C	3.422638e-05	3.384782e-05	3.384782e-05	2.382337e-05	2.295403e-05	2.294574e-05
YPR032W	5.604124e-05	5.250459e-05	5.250459e-05	3.405469e-05	3.298620e-05	3.295205e-05
YMR006C	9.172133e-05	8.525817e-05	8.531859e-05	8.508360e-05	6.988260e-05	6.963567e-05
YJR130C	1.149187e-05	1.185344e-05	1.184585e-05	1.023639e-05	9.584135e-06	9.571856e-06
YAL016W	4.412689e-05	4.419373e-05	4.419373e-05	2.552954e-05	2.408258e-05	2.411328e-05
YNR039C	1.468289e-05	1.422330e-05	1.420604e-05	1.059050e-05	1.044382e-05	1.043749e-05
YPL152W	1.386736e-05	1.308382e-05	1.307911e-05	1.942314e-05	1.919077e-05	1.918386e-05
YLR183C	5.066788e-05	4.840824e-05	4.843201e-05	3.294005e-05	3.026976e-05	3.028463e-05
YPL064C	2.217890e-05	2.118322e-05	2.119606e-05	1.262395e-05	1.224566e-05	1.224937e-05
YNL077W	4.374059e-05	4.195207e-05	4.190763e-05	3.540675e-05	3.388010e-05	3.382629e-05
YHR073W	2.723974e-05	2.543570e-05	2.538498e-05	1.690950e-05	1.570112e-05	1.571678e-05
YBR172C	3.319758e-05	3.314189e-05	3.311731e-05	2.096634e-05	2.014050e-05	2.012557e-05
YDR346C	9.032635e-05	8.903317e-05	8.916226e-05	4.856669e-05	4.676938e-05	4.672424e-05
YJL172W	1.737248e-04	1.518153e-04	1.515523e-04	1.233633e-04	1.063350e-04	1.061507e-04
YDR151C	2.503593e-05	2.491847e-05	2.491032e-05	1.279564e-05	1.299125e-05	1.299125e-05
YBL078C	5.825041e-05	5.705343e-05	5.705343e-05	3.709682e-05	3.574039e-05	3.573614e-05
YNL051W	2.365168e-05	2.342052e-05	2.341104e-05	1.656612e-05	1.619079e-05	1.617768e-05
YPL092W	4.367755e-05	4.096167e-05	4.092400e-05	2.292200e-05	2.171522e-05	2.171522e-05
YPL029W	1.816498e-05	1.769031e-05	1.767724e-05	9.721317e-06	9.498802e-06	9.491786e-06
YHR146W	1.434808e-04	1.230933e-04	1.230358e-04	5.101126e-05	4.968223e-05	4.970544e-05
YKL024C	4.748021e-05	4.544912e-05	4.543976e-05	3.259667e-05	3.162350e-05	3.162350e-05
YKL126W	3.688221e-05	3.635733e-05	3.628298e-05	2.413456e-05	2.348665e-05	2.343865e-05
YKL039W	4.786652e-05	4.325400e-05	4.327672e-05	2.599632e-05	2.372897e-05	2.374143e-05
YKL064W	3.163627e-05	2.989221e-05	2.983422e-05	2.148141e-05	2.191592e-05	2.185215e-05
YKR022C	1.386736e-05	1.391382e-05	1.391382e-05	8.667033e-06	8.482282e-06	8.482282e-06
YPL061W	2.256512e-04	2.059739e-04	2.061810e-04	1.237067e-04	1.122976e-04	1.121286e-04
YLR370C	7.275780e-05	6.714672e-05	6.713463e-05	4.236623e-05	4.073770e-05	4.071570e-05
YLR387C	3.757970e-05	3.669329e-05	3.669329e-05	1.939095e-05	1.906594e-05	1.908250e-05
YKL122C	4.412689e-05	4.345389e-05	4.345389e-05	3.506337e-05	3.423167e-05	3.422010e-05
YHR011W	7.529586e-06	7.379311e-06	7.376007e-06	1.355617e-05	1.339492e-05	1.338892e-05
YAL043C	1.059050e-05	1.075123e-05	1.074277e-05	1.337510e-05	1.319569e-05	1.320608e-05
YOL093W	2.657578e-05	2.610118e-05	2.609348e-05	1.903684e-05	1.839775e-05	1.839233e-05
YOL042W	2.382337e-05	2.296719e-05	2.295043e-05	1.708119e-05	1.738416e-05	1.738416e-05
YER042W	9.976850e-05	8.861663e-05	8.856719e-05	4.748021e-05	4.607934e-05	4.608791e-05
YBR236C	2.986572e-05	2.985799e-05	2.987106e-05	1.607251e-05	1.584618e-05	1.583924e-05
YPL125W	4.197993e-05	3.914324e-05	3.906245e-05	2.587292e-05	2.543591e-05	2.540964e-05
YIL070C	1.713708e-04	1.587245e-04	1.589374e-04	9.203252e-05	8.612275e-05	8.600743e-05
YCL037C	9.999987e-01	7.184876e-04	7.191146e-04	7.436774e-04	3.707132e-04	3.703900e-04
YDR289C	6.183142e-05	5.711150e-05	5.706457e-05	4.543066e-05	4.334280e-05	4.330719e-05
YOR157C	6.445833e-05	6.237490e-05	6.234210e-05	3.456976e-05	3.423649e-05	3.421848e-05
YNL245C	1.476874e-05	1.459466e-05	1.459202e-05	1.045100e-05	1.040305e-05	1.040117e-05
YGL040C	4.236623e-05	4.111825e-05	4.110411e-05	2.633970e-05	2.452189e-05	2.452189e-05
YLR305C	5.296692e-05	5.480197e-05	5.438681e-05	3.709682e-05	3.471458e-05	3.438646e-05
YNR024W	2.691916e-05	2.596212e-05	2.596212e-05	1.925145e-05	1.931796e-05	1.931432e-05
YOL108C	1.903684e-05	1.916382e-05	1.916089e-05	1.816498e-05	1.765455e-05	1.765184e-05
YJL092W	4.412689e-05	4.124979e-05	4.120121e-05	2.529347e-05	2.514878e-05	2.514878e-05
YMR316W	1.207132e-05	1.185611e-05	1.184810e-05	8.109040e-06	8.123549e-06	8.123549e-06
YOL140W	1.633004e-05	1.610984e-05	1.609615e-05	9.463782e-06	9.122992e-06	9.119115e-06
YIL038C	4.568820e-05	4.375449e-05	4.379119e-05	4.128244e-05	3.834559e-05	3.834559e-05
YPL043W	1.143087e-04	1.048376e-04	1.047656e-04	4.699733e-05	4.459221e-05	4.459221e-05
YIL138C	8.779040e-05	8.403758e-05	8.402388e-05	5.687823e-05	5.469793e-05	5.468011e-05
YIL143C	2.599632e-05	2.604793e-05	2.600393e-05	1.860762e-05	1.811198e-05	1.809669e-05
YGR092W	1.925145e-05	1.950194e-05	1.947956e-05	1.241470e-05	1.231244e-05	1.230538e-05
YDR328C	5.956726e-05	5.700856e-05	5.701973e-05	3.688221e-05	3.474300e-05	3.474300e-05
YLR247C	2.895094e-05	2.748438e-05	2.718656e-05	1.995766e-05	2.024361e-05	2.030677e-05
YOR038C	2.527201e-05	2.534455e-05	2.532234e-05	1.852177e-05	1.789519e-05	1.789519e-05
YDL235C	4.236623e-05	4.110581e-05	4.110581e-05	3.187235e-05	3.123680e-05	3.123152e-05
YIR009W	1.886515e-05	1.875093e-05	1.874881e-05	1.110557e-05	1.082981e-05	1.082736e-05
YOR362C	7.147146e-05	6.578317e-05	6.574503e-05	3.993038e-05	3.831860e-05	3.834083e-05
YGR103W	5.863135e-05	5.527385e-05	5.524031e-05	4.253792e-05	4.201993e-05	4.189252e-05
YGR178C	6.392792e-05	6.143093e-05	6.147541e-05	3.905248e-05	3.677984e-05	3.672661e-05
YGR057C	1.093388e-05	1.091179e-05	1.090912e-05	8.109040e-06	8.049978e-06	8.048014e-06
YPR171W	1.267224e-05	1.224810e-05	1.224102e-05	1.023639e-05	9.981900e-06	9.970367e-06
YNL139C	6.313519e-05	5.931843e-05	5.941319e-05	5.243843e-05	4.926130e-05	4.965793e-05
YGL143C	2.256521e-05	2.192229e-05	2.190411e-05	1.355617e-05	1.355431e-05	1.354307e-05
YKR101W	1.207132e-05	1.184828e-05	1.184828e-05	1.149187e-05	1.091763e-05	1.091047e-05
YOL020W	4.076737e-05	4.012993e-05	4.003472e-05	3.221573e-05	3.118692e-05	3.116840e-05
YDR135C	1.146950e-04	9.433318e-05	9.404775e-05	7.458972e-05	7.025634e-05	7.025634e-05
YER115C	6.928671e-06	6.953653e-06	6.952312e-06	5.968280e-06	5.930213e-06	5.929069e-06
YMR256C	1.860774e-04	1.724326e-04	1.724326e-04	1.098949e-04	9.912435e-05	9.911206e-05
YER148W	3.042371e-05	2.977602e-05	2.976881e-05	2.070881e-05	1.980538e-05	1.980059e-05
YHL015W	1.568634e-04	1.485313e-04	1.485496e-04	5.863135e-05	5.655292e-05	5.653206e-05
YOR303W	1.500481e-05	1.448802e-05	1.448204e-05	8.109040e-06	8.177940e-06	8.174563e-06
YOR252W	5.687823e-05	5.569635e-05	5.568633e-05	4.085321e-05	3.950562e-05	3.949851e-05
YMR192W	1.925145e-05	1.875495e-05	1.872789e-05	1.607251e-05	1.565273e-05	1.564144e-05
YGR078C	4.803821e-05	4.641738e-05	4.639873e-05	2.659724e-05	2.534066e-05	2.533047e-05
YML074C	1.663972e-04	1.548658e-04	1.549298e-04	1.258032e-04	1.145443e-04	1.144498e-04
YMR229C	2.593441e-04	2.258301e-04	2.246640e-04	1.313358e-04	1.221416e-04	1.225687e-04
YLL038C	1.729580e-05	1.646771e-05	1.645541e-05	1.045100e-05	1.024268e-05	1.024013e-05
YGR007W	1.690950e-05	1.659109e-05	1.659109e-05	1.425367e-05	1.411415e-05	1.410956e-05
YOR056C	3.953536e-05	3.909629e-05	3.906026e-05	2.527201e-05	2.515679e-05	2.509885e-05
YDR261C	2.986572e-05	2.991440e-05	2.988069e-05	2.561539e-05	2.380731e-05	2.382073e-05
YOR270C	5.732758e-05	5.630069e-05	5.625330e-05	4.053129e-05	3.842688e-05	3.845926e-05
YGL252C	3.775139e-05	3.659340e-05	3.652871e-05	2.503593e-05	2.432367e-05	2.430933e-05
YBR201W	2.217890e-05	2.177628e-05	2.177164e-05	2.012935e-05	1.982776e-05	1.982354e-05
YLL043W	4.215162e-05	4.203488e-05	4.200669e-05	1.826424e-05	1.728281e-05	1.728281e-05
YGL161C	3.610960e-05	3.503489e-05	3.502396e-05	1.729580e-05	1.711196e-05	1.711196e-05
YOL133W	4.504973e-05	4.411227e-05	4.410685e-05	2.916555e-05	2.874516e-05	2.874163e-05
YNL263C	3.866618e-05	3.776217e-05	3.773831e-05	2.659724e-05	2.563394e-05	2.561774e-05
YDR128W	2.599632e-05	2.495373e-05	2.486778e-05	1.500481e-05	1.450647e-05	1.450647e-05
YNL148C	2.292200e-05	2.282664e-05	2.282664e-05	1.386736e-05	1.358975e-05	1.358627e-05
YGL119W	2.169603e-05	2.170269e-05	2.170269e-05	1.973433e-05	1.930850e-05	1.930850e-05
YMR052W	2.625386e-05	2.561000e-05	2.560472e-05	1.995766e-05	1.946459e-05	1.946459e-05
YCR072C	3.003741e-05	2.991754e-05	2.990208e-05	1.966257e-05	1.873002e-05	1.872034e-05
YMR203W	1.571209e-04	1.420992e-04	1.420439e-04	8.213201e-05	7.676657e-05	7.664723e-05
YCR023C	1.607251e-05	1.545654e-05	1.545654e-05	6.542369e-06	6.452382e-06	6.448428e-06
YGR278W	1.355617e-05	1.374952e-05	1.374952e-05	1.059050e-05	1.054428e-05	1.053818e-05
YEL064C	1.560572e-05	1.575523e-05	1.574765e-05	9.463782e-06	9.332560e-06	9.323565e-06
YDR270W	8.269000e-05	7.380596e-05	7.365776e-05	5.557446e-05	5.541501e-05	5.508118e-05
YDR172W	1.239843e-04	1.113208e-04	1.114739e-04	6.380376e-05	5.723603e-05	5.711818e-05
YPR033C	2.097942e-04	1.573803e-04	1.572942e-04	5.767096e-05	5.248031e-05	5.253789e-05
YPR120C	2.273690e-05	2.227890e-05	2.227890e-05	9.807162e-06	9.630414e-06	9.626206e-06
YPR062W	8.653223e-05	8.070646e-05	8.065482e-05	5.569786e-05	5.242003e-05	5.241165e-05
YBL041W	6.924486e-05	6.619140e-05	6.615924e-05	4.960756e-05	4.798957e-05	4.800124e-05
YGL127C	5.205213e-05	5.010082e-05	5.008790e-05	2.657578e-05	2.621189e-05	2.620851e-05
YDR528W	2.561539e-05	2.554402e-05	2.553316e-05	1.560572e-05	1.449558e-05	1.448942e-05
YDL058W	9.056242e-05	8.334722e-05	8.394470e-05	1.162643e-04	9.935964e-05	9.927068e-05
YER173W	6.928671e-06	7.115660e-06	7.106261e-06	6.225815e-06	6.116965e-06	6.112922e-06
YBR026C	4.699733e-05	4.562010e-05	4.567242e-05	2.452086e-05	2.462650e-05	2.462650e-05
YNL214W	2.217890e-05	2.151140e-05	2.150708e-05	1.006470e-05	9.870658e-06	9.868674e-06
YDL185W	2.509695e-04	2.349423e-04	2.351945e-04	1.764313e-04	1.483919e-04	1.496712e-04
YER060W	2.413456e-05	2.348877e-05	2.350121e-05	1.656612e-05	1.573839e-05	1.573005e-05
YBR091C	2.186772e-05	2.138385e-05	2.138147e-05	1.149187e-05	1.140285e-05	1.140031e-05
YPR180W	4.253792e-05	4.094390e-05	4.095819e-05	2.273690e-05	2.314832e-05	2.314832e-05
YEL013W	1.401872e-04	1.208890e-04	1.210996e-04	6.125197e-05	5.766966e-05	5.777013e-05
YNL094W	8.495343e-06	8.401344e-06	8.401344e-06	5.624900e-06	5.518076e-06	5.514827e-06
YGL056C	2.820549e-05	2.758165e-05	2.756705e-05	2.256521e-05	2.160945e-05	2.159803e-05
YDR480W	1.630858e-05	1.578158e-05	1.578158e-05	1.232886e-05	1.192295e-05	1.192295e-05
YML004C	5.139756e-05	5.013784e-05	5.012139e-05	4.395520e-05	4.216922e-05	4.216922e-05
YPL227C	3.757970e-05	3.723277e-05	3.720776e-05	2.235059e-05	2.205459e-05	2.203978e-05
YDL010W	3.613107e-05	3.530506e-05	3.529683e-05	2.657578e-05	2.593614e-05	2.591802e-05
YBR059C	5.569786e-05	5.439438e-05	5.409353e-05	3.448391e-05	3.259207e-05	3.255593e-05
YML019W	2.413456e-05	2.358930e-05	2.358930e-05	1.442536e-05	1.444788e-05	1.444306e-05
YDL045C	1.560572e-05	1.523061e-05	1.522592e-05	1.476874e-05	1.489652e-05	1.489193e-05
YLR163C	3.384008e-05	3.379874e-05	3.379874e-05	2.659724e-05	2.497865e-05	2.495548e-05
YDL198C	5.850794e-05	5.486150e-05	5.486150e-05	3.384008e-05	3.226339e-05	3.224391e-05
YGR212W	1.690950e-05	1.633816e-05	1.633049e-05	6.756981e-06	6.844693e-06	6.838263e-06
YJL011C	4.803821e-05	4.563943e-05	4.563199e-05	2.916555e-05	2.861086e-05	2.860154e-05
YKL138C	1.073383e-04	1.007062e-04	1.007062e-04	7.275780e-05	6.752060e-05	6.752060e-05
YBL079W	6.099443e-05	5.839331e-05	5.795492e-05	3.726851e-05	3.416598e-05	3.365680e-05
YNL056W	1.232886e-05	1.196210e-05	1.195972e-05	1.442536e-05	1.433949e-05	1.433378e-05
YPL093W	1.335597e-04	1.128780e-04	1.129513e-04	5.205213e-05	4.860736e-05	4.863892e-05
YPL028W	1.126025e-04	1.050928e-04	1.048829e-04	5.473747e-05	5.084847e-05	5.078752e-05
YFL001W	2.217890e-05	2.145068e-05	2.145068e-05	1.534819e-05	1.423630e-05	1.422998e-05
YKL025C	3.480583e-05	3.393428e-05	3.388808e-05	2.469255e-05	2.328841e-05	2.327256e-05
YER086W	8.213201e-05	7.749313e-05	7.744836e-05	4.912468e-05	4.709078e-05	4.711802e-05
YDR207C	3.514921e-05	3.460404e-05	3.463304e-05	2.430625e-05	2.406246e-05	2.406246e-05
YKL125W	3.129289e-05	3.075336e-05	3.075336e-05	2.047273e-05	1.851674e-05	1.854005e-05
YLR264W	1.214801e-04	1.194738e-04	1.194655e-04	5.715588e-05	5.473161e-05	5.472783e-05
YKL170W	6.397545e-05	6.084242e-05	6.083391e-05	4.601012e-05	4.444615e-05	4.443993e-05
YKL038W	1.886515e-05	1.787436e-05	1.785343e-05	1.232886e-05	1.225823e-05	1.224388e-05
YLR286C	1.660753e-04	1.261649e-04	1.255969e-04	4.166874e-05	4.069595e-05	4.067301e-05
YNL016W	2.146353e-04	1.941452e-04	1.938804e-04	4.215162e-05	4.078745e-05	4.076889e-05
YBR065C	2.587292e-05	2.580681e-05	2.578792e-05	1.995766e-05	1.995580e-05	1.994850e-05
YLR384C	1.398438e-04	1.225781e-04	1.220825e-04	6.624833e-05	6.263787e-05	6.246857e-05
YPL060W	2.745435e-05	2.553124e-05	2.552064e-05	2.183552e-05	1.999170e-05	1.999170e-05
YML099C	3.596812e-06	3.586470e-06	3.583307e-06	8.667033e-06	8.404802e-06	8.375208e-06
YLR421C	8.339017e-05	7.623064e-05	7.624269e-05	3.757970e-05	3.752891e-05	3.752891e-05
YLR090W	5.041034e-05	4.791586e-05	4.780561e-05	2.413456e-05	2.404048e-05	2.404048e-05
YJR064W	7.937960e-05	7.506207e-05	7.510443e-05	6.191727e-05	5.765828e-05	5.769080e-05
YML022W	6.673121e-05	6.266850e-05	6.264482e-05	4.309809e-05	4.173374e-05	4.171008e-05
YMR029C	2.723974e-05	2.789885e-05	2.788420e-05	2.365168e-05	2.235546e-05	2.230857e-05
YGL017W	1.232886e-05	1.295540e-05	1.294886e-05	6.756981e-06	6.895036e-06	6.891556e-06
YDL150W	2.365168e-05	2.271318e-05	2.266505e-05	1.598666e-05	1.620354e-05	1.618294e-05
YOR171C	5.075372e-05	4.999797e-05	4.993548e-05	3.448391e-05	3.194143e-05	3.194143e-05
YKL003C	5.422240e-05	4.870801e-05	4.870153e-05	2.452086e-05	2.417701e-05	2.417379e-05
YOL007C	3.540675e-05	3.464122e-05	3.461746e-05	2.382337e-05	2.361802e-05	2.360992e-05
YIL139C	1.062269e-05	1.089048e-05	1.088779e-05	8.634841e-06	8.551790e-06	8.549678e-06
YJR119C	1.093388e-05	1.063601e-05	1.062824e-05	1.241470e-05	1.184523e-05	1.183658e-05
YLR359W	7.431910e-05	7.289784e-05	7.293313e-05	4.912468e-05	4.615899e-05	4.600282e-05
YHR069C	2.012935e-05	1.948197e-05	1.947494e-05	1.534819e-05	1.542993e-05	1.542436e-05
YPL042C	1.442536e-05	1.450964e-05	1.450964e-05	1.386736e-05	1.364380e-05	1.365900e-05
YIL142W	6.467294e-05	6.008408e-05	6.011587e-05	4.018791e-05	3.744843e-05	3.742864e-05
YFR025C	2.413456e-05	2.321200e-05	2.320418e-05	1.633004e-05	1.588227e-05	1.587156e-05
YIR006C	9.220421e-05	8.473675e-05	8.423609e-05	6.642002e-05	5.415745e-05	5.439922e-05
YMR199W	4.053129e-05	4.124373e-05	4.117597e-05	2.796942e-05	2.707665e-05	2.709149e-05
YJL081C	2.070881e-05	2.010449e-05	2.009462e-05	1.598666e-05	1.610394e-05	1.609603e-05
YKL192C	9.659526e-05	9.315366e-05	9.313000e-05	5.226674e-05	4.949796e-05	4.947911e-05
YIL041W	9.693864e-05	8.924798e-05	8.918946e-05	4.678272e-05	4.399867e-05	4.399867e-05
YNL138W	9.895834e-05	9.400637e-05	9.395674e-05	5.523108e-05	5.144260e-05	5.149698e-05
YNR009W	3.112120e-05	3.050533e-05	3.049767e-05	2.762604e-05	2.670321e-05	2.668981e-05
YGL142C	1.886515e-05	1.857780e-05	1.855485e-05	1.526234e-05	1.518536e-05	1.517598e-05
YGR179C	1.852177e-05	1.805798e-05	1.805798e-05	1.425367e-05	1.421661e-05	1.420502e-05
YKL065C	4.470635e-05	4.304814e-05	4.303024e-05	3.003741e-05	2.888427e-05	2.889028e-05
YBR139W	5.226674e-05	4.950355e-05	4.955409e-05	3.422638e-05	3.414131e-05	3.412391e-05
YJR046W	2.169603e-05	2.032026e-05	2.029566e-05	1.339656e-05	1.328376e-05	1.324358e-05
YHR188C	4.543066e-05	4.222658e-05	4.220073e-05	2.326538e-05	2.340778e-05	2.342211e-05
YBR052C	5.139756e-05	5.046744e-05	5.046744e-05	3.840864e-05	3.776978e-05	3.776178e-05
YFL023W	5.792849e-05	5.445384e-05	5.449730e-05	3.578769e-05	3.570844e-05	3.579414e-05
YNL116W	2.256521e-05	2.139498e-05	2.138378e-05	1.526234e-05	1.475028e-05	1.474256e-05
YDR361C	4.342001e-05	4.185126e-05	4.186319e-05	3.112120e-05	3.084684e-05	3.083805e-05
YBR171W	4.197993e-05	4.112048e-05	4.111193e-05	2.892981e-05	2.856894e-05	2.856299e-05
YNL070W	1.848883e-04	1.627244e-04	1.627144e-04	1.117923e-04	1.022991e-04	1.022928e-04
YGL255W	1.860762e-05	1.851869e-05	1.851869e-05	9.807162e-06	9.707997e-06	9.704328e-06
YFR007W	3.247326e-05	3.167160e-05	3.167160e-05	2.096634e-05	2.024025e-05	2.023307e-05
YLR333C	1.498502e-04	1.377593e-04	1.377593e-04	9.081996e-05	8.078452e-05	8.077563e-05
YHL030W	9.725217e-05	8.535009e-05	8.599182e-05	6.950239e-05	6.645942e-05	6.546749e-05
YBR200W	2.529347e-05	2.511535e-05	2.508759e-05	1.572913e-05	1.589566e-05	1.587810e-05
YGL077C	6.289912e-05	5.644885e-05	5.654463e-05	3.953536e-05	3.724472e-05	3.724472e-05
YPL204W	3.422638e-05	3.452895e-05	3.451183e-05	1.690950e-05	1.630217e-05	1.630217e-05
YOL069W	1.425367e-05	1.442839e-05	1.442186e-05	1.062269e-05	1.064453e-05	1.063971e-05
YGL160W	3.090659e-05	3.046613e-05	3.048356e-05	2.933724e-05	2.896914e-05	2.890292e-05
YOR091W	4.085321e-05	4.054554e-05	4.046119e-05	2.820549e-05	2.717659e-05	2.717659e-05
YDL067C	1.952053e-04	1.835090e-04	1.834978e-04	1.584073e-04	1.377333e-04	1.377165e-04
YAL040C	3.384008e-05	3.328629e-05	3.330567e-05	2.038689e-05	1.990810e-05	1.989652e-05
YDR288W	5.882435e-06	5.942462e-06	5.940650e-06	7.529586e-06	7.299110e-06	7.296884e-06
YGL208W	1.560572e-05	1.541314e-05	1.540029e-05	9.721317e-06	9.404297e-06	9.396457e-06
YNL284C	1.903684e-05	1.926271e-05	1.925647e-05	2.273690e-05	2.203871e-05	2.202443e-05
YOR077W	4.342001e-05	4.223670e-05	4.222682e-05	1.607251e-05	1.604805e-05	1.604054e-05
YOL143C	6.924486e-05	6.705572e-05	6.706719e-05	4.603158e-05	4.467003e-05	4.467003e-05
YOL043C	6.756981e-06	6.763980e-06	6.763980e-06	6.461889e-06	6.671227e-06	6.668679e-06
YBR237W	1.442536e-05	1.421042e-05	1.419833e-05	1.207132e-05	1.173555e-05	1.170564e-05
YIL026C	5.296692e-05	4.998050e-05	4.998050e-05	3.003741e-05	2.796033e-05	2.792815e-05
YHR147C	4.367755e-05	4.259346e-05	4.257506e-05	4.307663e-05	4.009493e-05	4.011225e-05
YJL093C	7.508125e-06	7.684777e-06	7.679455e-06	5.968280e-06	5.866240e-06	5.862177e-06
YDR003W	2.073027e-05	2.009419e-05	2.008567e-05	1.132018e-05	1.130532e-05	1.130532e-05
YNL244C	8.727533e-05	8.301762e-05	8.300849e-05	4.236623e-05	4.018482e-05	4.018040e-05
YNR027W	1.110557e-05	1.074108e-05	1.073422e-05	8.978221e-06	9.176675e-06	9.173747e-06
YOR251C	4.412689e-05	4.168503e-05	4.168503e-05	3.422638e-05	3.219743e-05	3.216789e-05
YPR181C	1.535959e-04	1.446678e-04	1.438888e-04	8.800501e-05	8.126169e-05	8.126169e-05
YCL008C	8.978221e-06	9.091703e-06	9.095221e-06	5.453210e-06	5.538048e-06	5.538048e-06
YML005W	6.928671e-06	6.787290e-06	6.784142e-06	8.109040e-06	7.869276e-06	7.865625e-06
YNL215W	2.552954e-05	2.477206e-05	2.476408e-05	1.442536e-05	1.467580e-05	1.467107e-05
YDR529C	8.867920e-05	8.441017e-05	8.439928e-05	6.528257e-05	5.890365e-05	5.888845e-05
YGR044C	1.816498e-05	1.742670e-05	1.742144e-05	1.093388e-05	1.058777e-05	1.058457e-05
YDL059C	3.535846e-05	3.336902e-05	3.335301e-05	2.130972e-05	2.057342e-05	2.056354e-05
YOR204W	8.825431e-04	5.181133e-04	5.182180e-04	4.795525e-04	2.987161e-04	3.003504e-04
YDR382W	1.691012e-04	1.602014e-04	1.601835e-04	5.243843e-05	5.130572e-05	5.129997e-05
YDR483W	1.040970e-04	8.893187e-05	8.885293e-05	3.221573e-05	3.109133e-05	3.107753e-05
YOR219C	2.822695e-05	2.728705e-05	2.726160e-05	2.000595e-05	1.958245e-05	1.956420e-05
YER061C	2.892981e-05	2.822940e-05	2.821687e-05	2.217890e-05	2.215158e-05	2.214175e-05
YLR135W	1.995766e-05	1.986149e-05	1.981683e-05	2.000595e-05	1.915242e-05	1.915242e-05
YLR022C	2.933724e-05	2.903060e-05	2.903792e-05	2.047273e-05	1.945255e-05	1.946726e-05
YPL226W	1.332485e-04	1.226490e-04	1.226490e-04	9.311899e-05	8.084077e-05	8.045351e-05
YER183C	2.599632e-05	2.523523e-05	2.522448e-05	1.852177e-05	1.829085e-05	1.828306e-05
YDL044C	2.273690e-05	2.332362e-05	2.331331e-05	1.598666e-05	1.576555e-05	1.575162e-05
YHR090C	1.925145e-05	1.897054e-05	1.895977e-05	1.425367e-05	1.397617e-05	1.397617e-05
YOL021C	7.618858e-05	6.644610e-05	6.651275e-05	4.018791e-05	3.676760e-05	3.669407e-05
YER112W	8.653223e-05	7.782651e-05	7.781180e-05	6.781768e-05	6.133290e-05	6.132131e-05
YBR295W	4.755719e-06	4.916566e-06	4.916566e-06	5.453210e-06	5.716056e-06	5.702131e-06
YKL018W	2.552954e-05	2.486606e-05	2.486606e-05	1.665196e-05	1.633356e-05	1.633356e-05
YEL034W	2.641898e-04	2.404043e-04	2.403278e-04	1.084972e-04	1.003247e-04	1.003088e-04
YNR050C	6.728920e-05	6.684007e-05	6.692999e-05	4.342001e-05	4.046708e-05	4.044895e-05
YLR019W	3.187235e-05	3.024069e-05	3.022863e-05	1.526234e-05	1.559541e-05	1.558919e-05
YKR100C	2.012935e-05	1.921235e-05	1.920550e-05	1.442536e-05	1.402042e-05	1.402042e-05
YKL208W	1.852177e-05	1.795343e-05	1.794363e-05	1.045100e-05	1.023844e-05	1.023565e-05
YGR004W	1.630858e-05	1.587315e-05	1.585843e-05	1.355617e-05	1.299089e-05	1.297884e-05
YML110C	6.255574e-05	5.662946e-05	5.662946e-05	2.960819e-05	2.753254e-05	2.751553e-05
YDL140C	3.184244e-04	2.422950e-04	2.397799e-04	1.065355e-04	9.789105e-05	9.729777e-05
YGL048C	4.716902e-05	4.578960e-05	4.582690e-05	2.745435e-05	2.705223e-05	2.706324e-05
YGL243W	5.882435e-06	5.831202e-06	5.826515e-06	3.854347e-06	3.827459e-06	3.824382e-06
YML023C	2.631055e-06	2.615946e-06	2.615946e-06	2.845668e-06	2.757168e-06	2.754093e-06
YFL047W	2.096634e-05	2.141754e-05	2.138688e-05	1.262395e-05	1.244834e-05	1.244834e-05
YER047C	2.788357e-05	2.787050e-05	2.782042e-05	1.833667e-05	1.791777e-05	1.786948e-05
YPR029C	4.272302e-05	4.209729e-05	4.209729e-05	2.892981e-05	2.757544e-05	2.755246e-05
YML098W	3.259667e-05	3.175993e-05	3.175993e-05	1.572913e-05	1.547758e-05	1.547496e-05
YJL034W	2.419137e-04	2.089650e-04	2.088221e-04	1.000046e-04	8.892248e-05	8.898334e-05
YLR420W	5.715588e-05	5.744099e-05	5.741997e-05	3.883787e-05	3.804153e-05	3.804153e-05
YJR067C	3.905248e-05	3.885129e-05	3.886240e-05	3.042371e-05	2.975169e-05	2.974318e-05
YFL048C	5.243843e-05	5.177540e-05	5.175227e-05	2.625386e-05	2.686126e-05	2.687327e-05
YLR117C	1.442536e-05	1.417781e-05	1.416804e-05	1.045100e-05	1.063464e-05	1.062732e-05
YDL153C	8.447396e-05	8.180315e-05	8.170309e-05	4.438443e-05	4.417424e-05	4.412020e-05
YOR176W	5.973895e-05	5.541068e-05	5.538881e-05	3.726851e-05	3.575915e-05	3.574502e-05
YOR109W	4.504973e-05	4.529400e-05	4.524378e-05	2.846303e-05	2.822343e-05	2.816085e-05
YJR069C	1.029381e-04	9.981465e-05	9.979479e-05	4.395520e-05	4.233553e-05	4.231868e-05
YIR033W	3.259667e-05	3.121193e-05	3.114234e-05	2.073027e-05	1.988308e-05	1.986091e-05
YBL089W	5.968280e-06	6.004730e-06	6.001963e-06	1.110557e-05	1.125788e-05	1.125788e-05
YDL084W	9.756336e-05	9.183081e-05	9.191310e-05	3.922417e-05	3.672808e-05	3.671163e-05
YGL016W	1.037107e-04	9.289755e-05	9.320014e-05	5.629878e-05	5.568797e-05	5.580876e-05
YER029C	5.313861e-05	5.080252e-05	5.079247e-05	3.073490e-05	2.855800e-05	2.856365e-05
YCL055W	2.762604e-05	2.708179e-05	2.707266e-05	2.300784e-05	2.256596e-05	2.257356e-05
YGL116W	2.326538e-05	2.261610e-05	2.260227e-05	1.305318e-05	1.284457e-05	1.285243e-05
YBL054W	1.860762e-05	1.770457e-05	1.769525e-05	1.526234e-05	1.471426e-05	1.469875e-05
YCR024C	3.775139e-05	3.611045e-05	3.607478e-05	1.816498e-05	1.828902e-05	1.827095e-05
YMR200W	3.970705e-05	3.855142e-05	3.856137e-05	2.552954e-05	2.526600e-05	2.527904e-05
YPL160W	3.000426e-04	2.690870e-04	2.683534e-04	1.815055e-04	1.568913e-04	1.569769e-04
YDR175C	2.599632e-05	2.566147e-05	2.566147e-05	1.708119e-05	1.674432e-05	1.673894e-05
YPR034W	3.796600e-05	3.571010e-05	3.569300e-05	1.279564e-05	1.273354e-05	1.273354e-05
YOR189W	3.775139e-05	3.647089e-05	3.646659e-05	2.148141e-05	2.107414e-05	2.106668e-05
YGR233C	4.253792e-05	4.081922e-05	4.091560e-05	3.112120e-05	3.103310e-05	3.092331e-05
YBR070C	1.500481e-05	1.494986e-05	1.494629e-05	1.110557e-05	1.084133e-05	1.083615e-05
YDR351W	9.463782e-06	9.212150e-06	9.196212e-06	1.006470e-05	1.075363e-05	1.074432e-05
YNL315C	5.188044e-05	5.060856e-05	5.055999e-05	2.625386e-05	2.554788e-05	2.553971e-05
YOR299W	1.442536e-05	1.409237e-05	1.410292e-05	1.006470e-05	9.874265e-06	9.859505e-06
YDR224C	1.122591e-04	1.078723e-04	1.078436e-04	5.118295e-05	4.871754e-05	4.871106e-05
YJR045C	2.038315e-03	6.058400e-04	6.042530e-04	3.190513e-04	2.575719e-04	2.577409e-04
YMR008C	3.970705e-05	3.822126e-05	3.819581e-05	3.259667e-05	3.026520e-05	3.022492e-05
YDR349C	1.656612e-05	1.616020e-05	1.616986e-05	1.062269e-05	1.093817e-05	1.092510e-05
YKL062W	5.383610e-05	5.150596e-05	5.144092e-05	3.090659e-05	2.955479e-05	2.949886e-05
YJR010W	3.003741e-05	3.021603e-05	3.021603e-05	1.833667e-05	1.816397e-05	1.815466e-05
YIL126W	1.237067e-04	1.037379e-04	1.038791e-04	6.950239e-05	6.374422e-05	6.400547e-05
YDR093W	1.122591e-04	9.852787e-05	9.836921e-05	5.008843e-05	4.720351e-05	4.697547e-05
YMR282C	1.045100e-05	1.035669e-05	1.035067e-05	8.978221e-06	8.865820e-06	8.860660e-06
YIL109C	7.431910e-05	7.244358e-05	7.237638e-05	1.555744e-05	1.572271e-05	1.573731e-05
YDR362C	2.256521e-05	2.114488e-05	2.111640e-05	1.207132e-05	1.183636e-05	1.182838e-05
YFL022C	7.217834e-05	6.813207e-05	6.809770e-05	4.577404e-05	4.525109e-05	4.515977e-05
YJL156C	2.148141e-05	2.053712e-05	2.052273e-05	1.833667e-05	1.791482e-05	1.791482e-05
YNL071W	6.837568e-05	6.560923e-05	6.560923e-05	3.189381e-05	3.117595e-05	3.114579e-05
YGR211W	8.865958e-05	8.298484e-05	8.286340e-05	6.099443e-05	5.786528e-05	5.783705e-05
YJL174W	4.470635e-05	4.405626e-05	4.400728e-05	2.659724e-05	2.592379e-05	2.592379e-05
YJL069C	1.777868e-05	1.811844e-05	1.810765e-05	1.708119e-05	1.701334e-05	1.699307e-05
YLR298C	4.111075e-05	3.941147e-05	3.940228e-05	3.025202e-05	2.897357e-05	2.896007e-05
YFL027C	7.508125e-06	7.177687e-06	7.177687e-06	1.183525e-05	1.151965e-05	1.150815e-05
YJR058C	2.273690e-05	2.205462e-05	2.205133e-05	1.343380e-06	1.323228e-06	1.323030e-06
YDR464W	5.497354e-05	4.953748e-05	4.939533e-05	3.775139e-05	3.631253e-05	3.631253e-05
YLR285W	5.523108e-05	5.204509e-05	5.204509e-05	3.259667e-05	3.230662e-05	3.228963e-05
YDR359C	4.438443e-05	3.998319e-05	4.002259e-05	2.495009e-05	2.443029e-05	2.450243e-05
YKL124W	3.645298e-05	3.736146e-05	3.733975e-05	2.217890e-05	2.134880e-05	2.131162e-05
YDR304C	1.003480e-04	9.200540e-05	9.198452e-05	4.603158e-05	4.346462e-05	4.345476e-05
YCR086W	3.129289e-05	3.056725e-05	3.055552e-05	2.012935e-05	1.912018e-05	1.911651e-05
YDR206W	1.313902e-05	1.314110e-05	1.311782e-05	7.508125e-06	7.339412e-06	7.345913e-06
YJL056C	1.006470e-05	1.006711e-05	1.004935e-05	5.624900e-06	5.608941e-06	5.594115e-06
YKR024C	5.041034e-05	4.979619e-05	4.979619e-05	3.187235e-05	3.104300e-05	3.111235e-05
YPL063W	7.114954e-05	6.790793e-05	6.794040e-05	3.832280e-05	3.686609e-05	3.679566e-05
YBR156C	2.073027e-05	2.156827e-05	2.156827e-05	1.665196e-05	1.673372e-05	1.673372e-05
YOR076C	1.795037e-05	1.812444e-05	1.812444e-05	1.149187e-05	1.188643e-05	1.186863e-05
YOL142W	1.690950e-05	1.651945e-05	1.651546e-05	2.413456e-05	2.304181e-05	2.304181e-05
YDR287W	3.506337e-05	3.463286e-05	3.461249e-05	2.038689e-05	1.993416e-05	1.993416e-05
YGL209W	4.504973e-05	4.415954e-05	4.414259e-05	2.796942e-05	2.671285e-05	2.671285e-05
YDR405W	3.540675e-05	3.305282e-05	3.302655e-05	2.235059e-05	2.012093e-05	2.012093e-05
YCL031C	4.395520e-05	4.455113e-05	4.456445e-05	2.986572e-05	2.978232e-05	2.975562e-05
YIL027C	5.139756e-05	4.885635e-05	4.884936e-05	4.076737e-05	3.928094e-05	3.927533e-05
YLR459W	5.008843e-05	4.715335e-05	4.715335e-05	3.709682e-05	3.485813e-05	3.485813e-05
YNL243W	7.877868e-05	7.195432e-05	7.188460e-05	2.820549e-05	2.711098e-05	2.703217e-05
YJL090C	1.267224e-05	1.259188e-05	1.259188e-05	8.978221e-06	8.885458e-06	8.871851e-06
YNR026C	4.111075e-05	3.989624e-05	3.989624e-05	2.633970e-05	2.583853e-05	2.582632e-05
YLR190W	3.709682e-05	3.663279e-05	3.663279e-05	2.527201e-05	2.549601e-05	2.547089e-05
YDR002W	1.088084e-04	1.025502e-04	1.025502e-04	8.126282e-05	7.492115e-05	7.493636e-05
YNL297C	3.189381e-05	3.136351e-05	3.126118e-05	3.480583e-05	3.547420e-05	3.518485e-05
YNL039W	1.690950e-05	1.681935e-05	1.680933e-05	1.209279e-05	1.224865e-05	1.224135e-05
YBR170C	3.866618e-05	3.738301e-05	3.736126e-05	2.186772e-05	2.119341e-05	2.119341e-05
YDR458C	2.047273e-05	1.984403e-05	1.983084e-05	1.816498e-05	1.763920e-05	1.765093e-05
YJR118C	3.073490e-05	3.028597e-05	3.027976e-05	3.384008e-05	3.233636e-05	3.232311e-05
YGL148W	1.472400e-04	1.319888e-04	1.319389e-04	5.499501e-05	5.194022e-05	5.190096e-05
YKL193C	4.128244e-05	3.898277e-05	3.899602e-05	2.529347e-05	2.486097e-05	2.484407e-05
YGL083W	2.625386e-05	2.586048e-05	2.586048e-05	2.130972e-05	2.224785e-05	2.219411e-05
YGR101W	2.038689e-05	2.051541e-05	2.050827e-05	1.110557e-05	1.090379e-05	1.090000e-05
YLR310C	4.111075e-05	3.862237e-05	3.837792e-05	2.469255e-05	2.386133e-05	2.382334e-05
YNR008W	6.012525e-05	5.288705e-05	5.288705e-05	4.530726e-05	3.798878e-05	3.796362e-05
YOL077C	6.781768e-05	6.554334e-05	6.550495e-05	4.603158e-05	4.356668e-05	4.356668e-05
YDR137W	1.337510e-05	1.320226e-05	1.320226e-05	1.232886e-05	1.206716e-05	1.208322e-05
YHR031C	1.690950e-05	1.719149e-05	1.719149e-05	1.174941e-05	1.196086e-05	1.193486e-05
YGL058W	1.482809e-04	1.415937e-04	1.415937e-04	7.310118e-05	6.973359e-05	6.974572e-05
YLR441C	1.227839e-04	1.167987e-04	1.167687e-04	5.313861e-05	5.222275e-05	5.218249e-05
YIL010W	4.374059e-05	4.202625e-05	4.199890e-05	1.746749e-05	1.746668e-05	1.746289e-05
YNR051C	7.584520e-05	7.111682e-05	7.108007e-05	4.470635e-05	4.233658e-05	4.238039e-05
YHR122W	1.598666e-05	1.585537e-05	1.585537e-05	1.777868e-05	1.732942e-05	1.732538e-05
YMR190C	1.886515e-05	1.822950e-05	1.804536e-05	1.973433e-05	1.856896e-05	1.851514e-05
YGR005C	7.042523e-05	6.627945e-05	6.627945e-05	4.412689e-05	4.216226e-05	4.219617e-05
YML111W	2.892981e-05	2.925684e-05	2.925684e-05	1.973433e-05	1.852851e-05	1.847732e-05
YLR325C	1.873329e-04	1.781572e-04	1.781287e-04	6.560449e-05	6.300854e-05	6.300350e-05
YHL034C	1.037107e-04	9.941201e-05	9.938259e-05	5.523108e-05	5.440928e-05	5.437709e-05
YCR052W	2.691916e-05	2.606276e-05	2.605012e-05	1.886515e-05	1.849215e-05	1.850112e-05
YLR332W	2.552954e-05	2.549074e-05	2.547148e-05	1.860762e-05	1.784641e-05	1.783966e-05
YOR272W	5.604124e-05	5.304431e-05	5.294635e-05	4.438443e-05	4.334023e-05	4.334023e-05
YOR058C	2.706805e-05	2.608685e-05	2.608685e-05	2.073027e-05	2.073699e-05	2.075539e-05
YOL059W	6.526111e-05	6.035340e-05	6.032673e-05	3.970705e-05	3.689671e-05	3.686411e-05
YHL031C	3.709682e-05	3.657338e-05	3.656516e-05	1.708119e-05	1.664126e-05	1.663752e-05
YOR026W	1.386736e-05	1.320147e-05	1.319694e-05	9.807162e-06	9.444261e-06	9.444261e-06
YOR358W	1.816498e-05	1.790343e-05	1.789470e-05	7.508125e-06	7.530761e-06	7.528923e-06
YER036C	1.352041e-04	1.250327e-04	1.248797e-04	9.498411e-05	8.282942e-05	8.288011e-05
YNL238W	2.723974e-05	2.689507e-05	2.682931e-05	2.235059e-05	2.180057e-05	2.172962e-05
YJL198W	2.762604e-05	2.679644e-05	2.670201e-05	1.630858e-05	1.586724e-05	1.585324e-05
YPL207W	4.661103e-05	4.455732e-05	4.452115e-05	3.422638e-05	3.246190e-05	3.240921e-05
YGR027C	1.073598e-04	1.020110e-04	1.019998e-04	5.383610e-05	5.184615e-05	5.184045e-05
YOL135C	1.708119e-05	1.676587e-05	1.676212e-05	1.355617e-05	1.340632e-05	1.340332e-05
YLL041C	4.765190e-05	4.735594e-05	4.733056e-05	2.933724e-05	2.832056e-05	2.831297e-05
YOR193W	7.508125e-06	7.647327e-06	7.644437e-06	3.854347e-06	3.874892e-06	3.873427e-06
YER026C	4.253792e-05	4.094724e-05	4.091310e-05	2.796942e-05	2.728085e-05	2.726568e-05
YLR410W	7.567351e-05	7.008001e-05	6.935919e-05	3.970705e-05	3.767194e-05	3.762869e-05
YMR105C	1.746749e-05	1.679839e-05	1.676009e-05	1.045100e-05	1.007714e-05	1.007138e-05
YLR069C	1.390068e-04	1.167825e-04	1.168717e-04	7.642465e-05	6.431630e-05	6.416923e-05
YJL110C	1.132018e-05	1.061009e-05	1.060422e-05	8.634841e-06	8.403088e-06	8.398443e-06
YDR069C	1.886515e-05	1.778993e-05	1.777344e-05	8.495343e-06	8.388037e-06	8.380256e-06
YGR232W	5.473747e-05	5.282427e-05	5.281212e-05	3.129289e-05	2.973856e-05	2.973856e-05
YEL066W	4.504973e-05	4.376563e-05	4.374979e-05	3.003741e-05	2.910460e-05	2.909934e-05
YBL055C	2.073027e-05	2.011055e-05	2.007679e-05	1.386736e-05	1.338420e-05	1.337858e-05
YPR035W	1.438671e-04	1.336388e-04	1.336885e-04	7.089201e-05	6.790726e-05	6.790726e-05
YOR188W	3.422638e-05	3.211187e-05	3.211187e-05	2.070881e-05	1.981747e-05	1.977243e-05
YNL314W	1.468289e-05	1.468107e-05	1.467730e-05	4.584029e-06	4.569048e-06	4.567874e-06
YLL018C	9.496265e-05	9.159279e-05	9.154159e-05	4.197993e-05	4.000829e-05	4.005307e-05
YDR227W	3.025202e-05	2.895839e-05	2.876219e-05	1.886515e-05	1.799305e-05	1.791971e-05
YPR060C	3.709682e-05	3.653729e-05	3.655615e-05	2.096634e-05	2.041131e-05	2.041131e-05
YMR037C	3.506337e-05	3.508380e-05	3.505905e-05	2.469255e-05	2.362576e-05	2.362576e-05
YDR174W	4.504973e-05	4.372403e-05	4.371319e-05	2.273690e-05	2.212149e-05	2.212149e-05
YOR155C	2.960819e-05	2.983604e-05	2.980908e-05	1.598666e-05	1.604769e-05	1.604769e-05
YOR250C	1.062269e-05	1.048847e-05	1.047910e-05	9.149911e-06	8.834544e-06	8.830597e-06
YCL009C	6.099443e-05	5.781446e-05	5.777852e-05	3.025202e-05	3.034589e-05	3.034589e-05
YDR482C	1.279564e-05	1.260961e-05	1.260788e-05	1.062269e-05	1.034614e-05	1.034473e-05
YPR182W	7.008185e-05	6.544221e-05	6.543645e-05	4.943587e-05	4.697557e-05	4.696730e-05
YDR034C	8.978221e-06	9.095816e-06	9.081413e-06	7.508125e-06	7.706595e-06	7.706595e-06
YGL054C	9.837889e-05	8.957214e-05	8.958468e-05	6.428664e-05	6.233661e-05	6.231043e-05
YLR021W	3.553015e-05	3.487441e-05	3.486810e-05	1.795037e-05	1.772663e-05	1.772342e-05
YLR074C	5.041034e-05	4.848814e-05	4.848000e-05	3.212988e-05	3.073344e-05	3.072828e-05
YNL216W	4.470635e-05	4.207178e-05	4.196730e-05	2.854887e-05	2.780655e-05	2.782961e-05
YLR405W	1.339656e-05	1.334076e-05	1.333584e-05	8.978221e-06	9.036627e-06	9.033294e-06
YPL225W	8.848789e-05	8.422548e-05	8.422548e-05	5.694127e-05	5.464369e-05	5.463560e-05
YDL043C	2.527201e-05	2.478044e-05	2.476716e-05	1.860762e-05	1.843251e-05	1.842757e-05
YHR091C	1.526234e-05	1.483139e-05	1.482183e-05	6.204354e-06	6.396064e-06	6.391940e-06
YPR148C	4.603158e-05	4.576794e-05	4.574795e-05	2.762604e-05	2.704010e-05	2.701647e-05
YLR299W	2.587292e-05	2.604653e-05	2.606378e-05	2.235059e-05	2.117612e-05	2.117612e-05
YOR108W	7.668219e-05	7.287127e-05	7.269472e-05	3.832280e-05	3.803191e-05	3.798584e-05
YPL051W	4.149705e-05	3.961068e-05	3.960276e-05	1.973433e-05	1.959218e-05	1.958826e-05
YJL068C	5.897473e-05	5.629608e-05	5.627914e-05	2.820549e-05	2.814246e-05	2.813400e-05
YNL054W	5.863135e-05	5.450907e-05	5.444554e-05	3.726851e-05	3.546433e-05	3.554710e-05
YDR156W	5.627731e-05	5.418590e-05	5.417837e-05	3.405469e-05	3.320847e-05	3.320386e-05
YPR155C	1.305318e-05	1.282129e-05	1.281337e-05	1.279564e-05	1.282301e-05	1.279925e-05
YHR179W	1.244136e-04	1.217216e-04	1.217216e-04	9.773505e-05	8.685221e-05	8.692206e-05
YOR137C	1.132018e-05	1.082735e-05	1.080710e-05	6.756981e-06	6.819080e-06	6.806326e-06
YNL049C	3.671052e-05	3.473034e-05	3.466941e-05	2.706805e-05	2.497301e-05	2.495111e-05
YKL172W	7.877868e-05	7.593222e-05	7.589966e-05	5.043181e-05	4.715100e-05	4.717123e-05
YKR025W	5.627731e-05	5.394121e-05	5.392589e-05	3.025202e-05	2.882633e-05	2.880178e-05
YDR205W	2.365168e-05	2.314387e-05	2.307683e-05	2.130972e-05	2.088985e-05	2.088985e-05
YJL057C	8.280730e-06	8.078490e-06	8.073086e-06	7.186206e-06	7.401923e-06	7.396972e-06
YPR100W	7.406157e-05	6.558715e-05	6.558715e-05	4.395520e-05	3.902093e-05	3.901539e-05
YLR266C	2.201830e-06	2.098297e-06	2.096823e-06	1.686760e-06	1.664955e-06	1.663785e-06
YER088C	2.365168e-05	2.443654e-05	2.442013e-05	1.442536e-05	1.391568e-05	1.388764e-05
YLR284C	1.777868e-05	1.743504e-05	1.743013e-05	1.241470e-05	1.216691e-05	1.216348e-05
YDR358W	3.422638e-05	3.429013e-05	3.434766e-05	2.096634e-05	2.053430e-05	2.052282e-05
YKL101W	3.775139e-05	3.693533e-05	3.687928e-05	3.796600e-05	3.571559e-05	3.582432e-05
YLR096W	4.856669e-05	4.675928e-05	4.675928e-05	2.880641e-05	2.784392e-05	2.768445e-05
YJL035C	5.118295e-05	5.102772e-05	5.101486e-05	3.610960e-05	3.406587e-05	3.404870e-05
YKR052C	1.777868e-05	1.788543e-05	1.787996e-05	1.006470e-05	9.789615e-06	9.789615e-06
YPR107C	1.598666e-05	1.557758e-05	1.557430e-05	1.816498e-05	1.769494e-05	1.769123e-05
YLR427W	1.886515e-05	1.849540e-05	1.848297e-05	1.313902e-05	1.278763e-05	1.277904e-05
YER019W	1.795037e-05	1.772860e-05	1.772011e-05	1.045100e-05	1.048031e-05	1.048031e-05
YPR175W	3.540675e-05	3.415762e-05	3.418122e-05	2.096634e-05	2.075167e-05	2.072301e-05
YLR116W	1.425367e-05	1.408517e-05	1.408517e-05	8.667033e-06	8.425286e-06	8.417235e-06
YER008C	3.796600e-05	3.687472e-05	3.682555e-05	2.430625e-05	2.256922e-05	2.253905e-05
YMR127C	9.364524e-06	9.247875e-06	9.244732e-06	6.225815e-06	6.224399e-06	6.222284e-06
YBR177C	2.659724e-05	2.661525e-05	2.660319e-05	1.925145e-05	1.898017e-05	1.898877e-05
YIL140W	7.937960e-05	7.456893e-05	7.469208e-05	3.866618e-05	3.575966e-05	3.584832e-05
YJL155C	1.925145e-05	1.923017e-05	1.922145e-05	1.355617e-05	1.339580e-05	1.339580e-05
YLL062C	4.635350e-05	4.533793e-05	4.532315e-05	2.070881e-05	2.011145e-05	2.011145e-05
YLR197W	1.436954e-04	1.335737e-04	1.333035e-04	9.708048e-05	8.641492e-05	8.654618e-05
YFR027W	1.500481e-05	1.482431e-05	1.482011e-05	1.313902e-05	1.316518e-05	1.316518e-05
YJL122W	7.440495e-05	7.082638e-05	7.082638e-05	4.543066e-05	4.200105e-05	4.199362e-05
YJL204C	2.916555e-05	2.822042e-05	2.817291e-05	2.012935e-05	1.994469e-05	1.996147e-05
YLR244C	3.905248e-05	3.848455e-05	3.848455e-05	3.709682e-05	3.550786e-05	3.549405e-05
YJR084W	1.059050e-05	1.020571e-05	1.019270e-05	7.529586e-06	7.404194e-06	7.397903e-06
YBR004C	3.090659e-05	3.026068e-05	3.026068e-05	1.607251e-05	1.623739e-05	1.623033e-05
YNR007C	5.041034e-05	4.780001e-05	4.778511e-05	1.939095e-05	1.905603e-05	1.905009e-05
YGL084C	8.182082e-05	7.167529e-05	7.171560e-05	5.523108e-05	5.153837e-05	5.162533e-05
YLR382C	5.790703e-05	4.566668e-05	4.570763e-05	3.905248e-05	3.255114e-05	3.255114e-05
YDL170W	8.978221e-06	8.751717e-06	8.751717e-06	8.109040e-06	8.175288e-06	8.175288e-06
YJR044C	4.960756e-05	4.815534e-05	4.814851e-05	4.912468e-05	4.720954e-05	4.718944e-05
YLR219W	1.886515e-05	1.850679e-05	1.850679e-05	1.572913e-05	1.533106e-05	1.534225e-05
YMR009W	3.377703e-05	3.283661e-05	3.283661e-05	2.256521e-05	2.273273e-05	2.272862e-05
YNL072W	3.259667e-05	3.139826e-05	3.138856e-05	1.425367e-05	1.342265e-05	1.341851e-05
YDR363W	1.777868e-05	1.800941e-05	1.800116e-05	1.403905e-05	1.362944e-05	1.362320e-05
YFL021W	2.587292e-05	2.484507e-05	2.483235e-05	1.502627e-05	1.392580e-05	1.393293e-05
YMR283C	6.756981e-06	6.799698e-06	6.799698e-06	5.453210e-06	5.331899e-06	5.329153e-06
YNL163C	2.820549e-05	2.786273e-05	2.786273e-05	2.706805e-05	2.617717e-05	2.609001e-05
YFR005C	1.174941e-05	1.169658e-05	1.169658e-05	7.508125e-06	7.364289e-06	7.357663e-06
YFR050C	4.786652e-05	4.674842e-05	4.674842e-05	3.405469e-05	3.373139e-05	3.371331e-05
YLR447C	6.191727e-05	5.971808e-05	5.969736e-05	2.469255e-05	2.424297e-05	2.422615e-05
YOL058W	1.535959e-04	1.383476e-04	1.383476e-04	5.296692e-05	5.062069e-05	5.055667e-05
YAR019C	2.038689e-05	2.082732e-05	2.084766e-05	1.279564e-05	1.236607e-05	1.237815e-05
YGL071W	2.096634e-05	2.023789e-05	2.022388e-05	1.833667e-05	1.815914e-05	1.815914e-05
YGL257C	1.526234e-05	1.482162e-05	1.481333e-05	8.495343e-06	8.277671e-06	8.277671e-06
YOR359W	2.820549e-05	2.848048e-05	2.846553e-05	3.854347e-06	3.701929e-06	3.699985e-06
YNL239W	7.179204e-05	6.960483e-05	6.963657e-05	3.953536e-05	3.798887e-05	3.797156e-05
YDR410C	9.485243e-06	9.467719e-06	9.465438e-06	1.110557e-05	1.095853e-05	1.095589e-05
YGR020C	1.019777e-04	9.206092e-05	9.203883e-05	4.699733e-05	4.446985e-05	4.446451e-05
YOR322C	2.326538e-05	2.284954e-05	2.281211e-05	1.339656e-05	1.343773e-05	1.340469e-05
YBR193C	1.777868e-05	1.731317e-05	1.730927e-05	1.132018e-05	1.123591e-05	1.123339e-05
YDR198C	8.109040e-06	8.256088e-06	8.252119e-06	8.109040e-06	8.116427e-06	8.104721e-06
YAL039C	4.215162e-05	4.067127e-05	4.067127e-05	2.552954e-05	2.500057e-05	2.500734e-05
YGR100W	2.186772e-05	2.221798e-05	2.221798e-05	1.656612e-05	1.676902e-05	1.676902e-05
YLR403W	3.540675e-05	3.431108e-05	3.426411e-05	2.105219e-05	2.054308e-05	2.051496e-05
YOR002W	2.273690e-05	2.254120e-05	2.254120e-05	1.690950e-05	1.674806e-05	1.674806e-05
YOR075W	3.319758e-05	3.208601e-05	3.209718e-05	1.886515e-05	1.837097e-05	1.835819e-05
YDR404C	3.992166e-05	3.770872e-05	3.770872e-05	3.221573e-05	3.100104e-05	3.099032e-05
YNL242W	6.159535e-05	5.533487e-05	5.622307e-05	3.796600e-05	3.571920e-05	3.583332e-05
YPL128C	8.925865e-05	8.104688e-05	8.086424e-05	5.732758e-05	5.260644e-05	5.260644e-05
YOL090W	8.691854e-05	8.094307e-05	8.063055e-05	6.082274e-05	5.852921e-05	5.835972e-05
YJL091C	2.691916e-05	2.628177e-05	2.626884e-05	2.469255e-05	2.439803e-05	2.438603e-05
YDR380W	9.721317e-06	9.735515e-06	9.735515e-06	5.453210e-06	5.555571e-06	5.555571e-06
YGR191W	3.992166e-05	3.884079e-05	3.869998e-05	3.025202e-05	3.020766e-05	3.017116e-05
YBR094W	2.820549e-05	2.761106e-05	2.754860e-05	1.925145e-05	1.887526e-05	1.883255e-05
YDR035W	8.800501e-05	8.489866e-05	8.489866e-05	5.313861e-05	5.108078e-05	5.106178e-05
YMR224C	9.721317e-06	9.446691e-06	9.440135e-06	6.756981e-06	6.786312e-06	6.776900e-06
YDR485C	1.925145e-05	1.892320e-05	1.889306e-05	1.267224e-05	1.307517e-05	1.306476e-05
YPL239W	7.995905e-05	7.562710e-05	7.558128e-05	4.960756e-05	4.712838e-05	4.713790e-05
YPR183W	4.577404e-05	4.465847e-05	4.463445e-05	4.470635e-05	4.389615e-05	4.389615e-05
YOR206W	4.982217e-05	4.739869e-05	4.733127e-05	3.247326e-05	3.308489e-05	3.308489e-05
YBL042C	6.763258e-05	6.389980e-05	6.394077e-05	3.757970e-05	3.444790e-05	3.442582e-05
YOL001W	4.197727e-06	4.143874e-06	4.142652e-06	2.459365e-06	2.454735e-06	2.454011e-06
YLR075W	1.606791e-04	1.492160e-04	1.491494e-04	5.262354e-05	5.237226e-05	5.234891e-05
YBR054W	7.912206e-05	7.574271e-05	7.571651e-05	4.943587e-05	4.841261e-05	4.841261e-05
YLR020C	2.413456e-05	2.281951e-05	2.281951e-05	1.403905e-05	1.358097e-05	1.357364e-05
YLR404W	1.305318e-05	1.284076e-05	1.283707e-05	1.093388e-05	1.070671e-05	1.070364e-05
YDL042C	1.425367e-05	1.356873e-05	1.357638e-05	1.442536e-05	1.404761e-05	1.403178e-05
YPL206C	2.599632e-05	2.504197e-05	2.503388e-05	2.256521e-05	2.217931e-05	2.217215e-05
YOL136C	2.413456e-05	2.393303e-05	2.392348e-05	1.973433e-05	1.929436e-05	1.928666e-05
YDL060W	5.041034e-05	4.791229e-05	4.779884e-05	2.413456e-05	2.313991e-05	2.312164e-05
YLR002C	2.762604e-05	2.701439e-05	2.703237e-05	2.235059e-05	2.201759e-05	2.203224e-05
YNR052C	4.447027e-05	4.376115e-05	4.378019e-05	1.132018e-05	1.126725e-05	1.126234e-05
YEL032W	4.543066e-05	4.542440e-05	4.529197e-05	2.854887e-05	2.697647e-05	2.697647e-05
YOL076W	5.995356e-05	5.681604e-05	5.681604e-05	4.661103e-05	4.410666e-05	4.403637e-05
YER145C	4.635350e-05	4.457259e-05	4.455450e-05	3.922417e-05	3.721289e-05	3.724311e-05
YER110C	3.969265e-04	2.565309e-04	2.576780e-04	1.917923e-04	1.495374e-04	1.508771e-04
YOR236W	2.599632e-05	2.538336e-05	2.537795e-05	2.529347e-05	2.456548e-05	2.454979e-05
YOR304W	4.470635e-05	3.972304e-05	3.981241e-05	2.916555e-05	2.584657e-05	2.581759e-05
YLR023C	4.050983e-05	3.802028e-05	3.806174e-05	2.413456e-05	2.329223e-05	2.327955e-05
YML112W	2.105219e-05	2.012086e-05	2.010288e-05	1.279564e-05	1.257712e-05	1.257712e-05
YGL241W	2.691916e-05	2.625850e-05	2.620571e-05	1.826424e-05	1.766075e-05	1.760751e-05
YPR176C	3.259667e-05	3.069878e-05	3.069878e-05	1.903684e-05	1.846865e-05	1.846261e-05
YKR008W	3.187235e-05	3.260098e-05	3.253970e-05	2.691916e-05	2.571849e-05	2.568627e-05
YDR123C	1.903684e-05	1.864694e-05	1.863553e-05	1.045100e-05	1.038352e-05	1.038035e-05
YDR226W	3.069055e-04	2.700706e-04	2.700706e-04	1.102812e-04	1.022841e-04	1.022841e-04
YDR057W	3.671052e-05	3.468272e-05	3.464500e-05	2.235059e-05	2.183197e-05	2.182009e-05
YLR097C	1.502627e-05	1.484573e-05	1.484059e-05	1.337510e-05	1.359138e-05	1.358668e-05
YDR108W	8.978221e-06	8.878792e-06	8.872579e-06	1.093388e-05	1.106869e-05	1.106869e-05
YER041W	5.882435e-06	6.026008e-06	6.021426e-06	4.197727e-06	4.409253e-06	4.409253e-06
YER009W	1.054946e-04	1.009957e-04	1.009829e-04	5.188044e-05	4.932775e-05	4.932148e-05
YDL155W	1.305318e-05	1.323499e-05	1.322931e-05	1.006470e-05	9.805954e-06	9.797544e-06
YLR115W	1.534819e-05	1.503774e-05	1.502480e-05	2.096634e-05	2.081611e-05	2.079820e-05
YGL014W	5.118295e-05	5.163166e-05	5.176971e-05	3.247326e-05	3.066429e-05	3.058252e-05
YML043C	1.746749e-05	1.660540e-05	1.661386e-05	1.149187e-05	1.134780e-05	1.134203e-05
YLR068W	7.252172e-05	7.043470e-05	7.044548e-05	4.699733e-05	4.547098e-05	4.546403e-05
YER027C	3.482729e-05	3.373909e-05	3.369672e-05	1.442536e-05	1.388964e-05	1.388964e-05
YER167W	1.305318e-05	1.325568e-05	1.324438e-05	7.508125e-06	7.342234e-06	7.323472e-06
YDL013W	1.425367e-05	1.401046e-05	1.400176e-05	9.149911e-06	8.841007e-06	8.835519e-06
YMR104C	2.235059e-05	2.170672e-05	2.166254e-05	1.502627e-05	1.428180e-05	1.426240e-05
YKR088C	2.326538e-05	2.304626e-05	2.304626e-05	1.690950e-05	1.621833e-05	1.621284e-05
YDL195W	3.261515e-04	1.759162e-04	1.756921e-04	2.823406e-03	2.252702e-04	2.257733e-04
YNL199C	2.657578e-05	2.611584e-05	2.608787e-05	1.534819e-05	1.576210e-05	1.575366e-05
YCR026C	3.553015e-05	3.373302e-05	3.373302e-05	2.343707e-05	2.244358e-05	2.247697e-05
YBL052C	1.355617e-05	1.352474e-05	1.351348e-05	1.442536e-05	1.470446e-05	1.470446e-05
YPR036W	6.982431e-05	6.666463e-05	6.663263e-05	2.503593e-05	2.418982e-05	2.420144e-05
YNL317W	1.425367e-05	1.402627e-05	1.401318e-05	1.279564e-05	1.212607e-05	1.212040e-05
YLL019C	8.143451e-05	7.643176e-05	7.620596e-05	4.716902e-05	4.586355e-05	4.569431e-05
YDR068W	1.795037e-05	1.766884e-05	1.765231e-05	2.762604e-05	2.655115e-05	2.654287e-05
YDR177W	6.347857e-05	6.192041e-05	6.193384e-05	3.247326e-05	3.198247e-05	3.196165e-05
YHR052W	5.262354e-05	5.022587e-05	5.016895e-05	3.003741e-05	2.854720e-05	2.853641e-05
YKR026C	3.163627e-05	3.171401e-05	3.170427e-05	1.925145e-05	1.878131e-05	1.877554e-05
YJR043C	3.613107e-05	3.551489e-05	3.552739e-05	3.187235e-05	3.045993e-05	3.044921e-05
YKL060C	2.284358e-04	2.119991e-04	2.118460e-04	6.380376e-05	6.104418e-05	6.095606e-05
YKL173W	2.880641e-05	2.600083e-05	2.600083e-05	2.820549e-05	2.752702e-05	2.755482e-05
YLR383W	5.383610e-05	5.057890e-05	5.029791e-05	3.090659e-05	2.900263e-05	2.900263e-05
YNL073W	2.706805e-05	2.596995e-05	2.595495e-05	1.656612e-05	1.587438e-05	1.585605e-05
YNL160W	6.099443e-05	5.544193e-05	5.544193e-05	3.645298e-05	3.430987e-05	3.429765e-05
YMR013C	1.093388e-05	1.075144e-05	1.074584e-05	8.978221e-06	8.360321e-06	8.355967e-06
YJL014W	1.210509e-04	1.110554e-04	1.111150e-04	6.082274e-05	5.542606e-05	5.539636e-05
YDR219C	2.343707e-05	2.275274e-05	2.274212e-05	1.826424e-05	1.820652e-05	1.820652e-05
YCR011C	6.673121e-05	5.807502e-05	5.813608e-05	7.348211e-05	5.927596e-05	5.927596e-05
YNL055C	1.344610e-04	1.252893e-04	1.252179e-04	5.629878e-05	5.172742e-05	5.169794e-05
YOR174W	1.630858e-05	1.598952e-05	1.598952e-05	1.232886e-05	1.226009e-05	1.225659e-05
YFL002C	4.678272e-05	4.446710e-05	4.438610e-05	2.326538e-05	2.312064e-05	2.307853e-05
YDR155C	2.816999e-04	2.503740e-04	2.503740e-04	2.067782e-04	1.740875e-04	1.741446e-04
YPR149W	1.218020e-04	1.156797e-04	1.156595e-04	5.226674e-05	4.942632e-05	4.943497e-05
YGL181W	4.149705e-05	4.059382e-05	4.056151e-05	7.765660e-06	7.729866e-06	7.723717e-06
YJL176C	5.205213e-05	4.769308e-05	4.757503e-05	2.552954e-05	2.480277e-05	2.480277e-05
YPL087W	2.012935e-05	1.989423e-05	1.988154e-05	2.892981e-05	2.815638e-05	2.813842e-05
YNL015W	1.785720e-04	1.713735e-04	1.713735e-04	1.134395e-04	1.058198e-04	1.058198e-04
YCR084C	1.445646e-04	1.314168e-04	1.315109e-04	6.125197e-05	5.305688e-05	5.309486e-05
YDL166C	6.060813e-05	5.785717e-05	5.783415e-05	3.905248e-05	3.795600e-05	3.794845e-05
YJL054W	2.657578e-05	2.630991e-05	2.628467e-05	1.656612e-05	1.646565e-05	1.643408e-05
YHR178W	1.560572e-05	1.523735e-05	1.523735e-05	1.062269e-05	1.014106e-05	1.013351e-05
YPL170W	4.367755e-05	4.313072e-05	4.311744e-05	2.822695e-05	2.762293e-05	2.761868e-05
YDR204W	2.892981e-05	2.825652e-05	2.827557e-05	1.526234e-05	1.502803e-05	1.502296e-05
YPR101W	2.130972e-05	2.077569e-05	2.077201e-05	1.690950e-05	1.677021e-05	1.676725e-05
YER089C	4.661103e-05	4.550214e-05	4.548094e-05	3.042371e-05	2.977052e-05	2.975665e-05
YAL038W	3.966807e-04	3.448642e-04	3.453836e-04	1.131820e-04	1.044918e-04	1.045968e-04
YAL047C	2.382337e-05	2.340136e-05	2.337218e-05	2.012935e-05	1.871554e-05	1.872723e-05
YDR285W	1.062269e-05	1.082428e-05	1.080531e-05	9.149911e-06	8.931192e-06	8.915537e-06
YOL119C	1.886515e-05	1.896023e-05	1.897930e-05	1.403905e-05	1.380025e-05	1.379331e-05
YOR003W	1.526234e-05	1.475089e-05	1.474381e-05	7.765660e-06	7.460285e-06	7.456705e-06
YHR121W	5.243843e-05	4.859432e-05	4.857595e-05	3.993038e-05	3.753922e-05	3.753212e-05
YOL097C	6.820399e-05	6.605601e-05	6.599869e-05	2.916555e-05	2.906811e-05	2.906811e-05
YJL096W	8.269000e-05	7.685855e-05	7.687108e-05	6.428664e-05	5.854079e-05	5.853125e-05
[truncated: 1,620 more rows]
